# Supplementary material for: Risk of HIV viral rebound in HIV infected patients on direct acting antivirals (DAAs) treatment for HCV
Source: PLoS One. 2022 Feb 3;17(2):e0262917. doi: 10.1371/journal.pone.0262917 (PMC8812874; doi:10.1371/journal.pone.0262917)
Supplement: S1 Data — (CSV) [file pone.0262917.s001.csv]

ID	D_inizio_DAA	D_fine_DAA	D_ESAME	ALT	ALT_T	AST	AST_T	CD4	CD4_T	cd4p	cd4p_T	CD4CD8	CD4CD8_T	CD8	CD8_T	cd8p	cd8p_T	VL	VL_T	BLIP	FAIL	BLIP_NC	HCVRNA	HCVRNA_T	CONC LOPINAVIR	CONC RITONAVIR	CONC ATAZANAVIR
12	15/11/2017	07/03/2018	29/04/2017	35	35	48	48	1135	1135	47,3	47,3	2,19	2,19	518	518	21,6	21,6	0,9	0,9	0	0	0
12	15/11/2017	07/03/2018	15/11/2017	39	39	46	46	1218	1218	45,1	45,1	2,16	2,16	564	564	20,9	20,9	0,9	0,9	0	0	0	1265192	1265192
12	15/11/2017	07/03/2018	13/12/2017	15	15	18	18		1218		45,1		2,16		564		20,9	0,9	0,9	0	0	0	14	14
12	15/11/2017	07/03/2018	07/03/2018	19	19	18	18	2356	2356	54,8	54,8	2,73	2,73	864	864	20,1	20,1	0,9	0,9	0	0	0	11	11
12	15/11/2017	07/03/2018	04/04/2018	17	17	22	22	1111	1111	46,3	46,3	1,73	1,73	641	641	26,7	26,7	0,9	0,9	0	0	0	11	11
12	15/11/2017	07/03/2018	30/05/2018	20	20	15	15	977	977	46,5	46,5	1,8	1,8	542	542	25,8	25,8	0,9	0,9	0	0	0	11	11
12	15/11/2017	07/03/2018	22/08/2018	16	16	20	20	912	912	48	48	1,93	1,93	473	473	24,9	24,9	0,9	0,9	0	0	0	11	11
26	02/05/2018	27/06/2018	04/12/2017	31	31	24	24											0,9	0,9	0	0	0	1953025	1953025
26	02/05/2018	27/06/2018	02/05/2018	23	23	23	23	449	449	34,5	34,5	1,1	1,1	410	410	31,5	31,5	0,9	0,9	0	0	0	2823029	2823029
26	02/05/2018	27/06/2018	30/05/2018	18	18	20	20		449		34,5		1,1		410		31,5	0,9	0,9	0	0	0	11	11
26	02/05/2018	27/06/2018	28/06/2018	16	16	19	19	510	510	34	34	1,02	1,02	498	498	33,2	33,2	0,9	0,9	0	0	0	11	11
26	02/05/2018	27/06/2018	19/09/2018	22	22	23	23	403	403	28,8	28,8	1	1	402	402	28,7	28,7	0,9	0,9	0	0	0	11	11
57	21/02/2018	16/05/2018	11/11/2017	152	152	89	89	845	845	35,2	35,2	0,86	0,86	984	984	41	41	0,9	0,9	0	0	0	51080	51080
57	21/02/2018	16/05/2018	21/02/2018	46	46	34	34	882	882	31,5	31,5	0,79	0,79	1120	1120	40	40	0,9	0,9	0	0	0	11071	11071
57	21/02/2018	16/05/2018	21/03/2018	19	19	22	22		882		31,5		0,79		1120		40	39	39	0	0	0	11	11
57	21/02/2018	16/05/2018	17/05/2018	22	22	25	25		882		31,5		0,79		1120		40	0,9	0,9	0	0	0	11	11
57	21/02/2018	16/05/2018	31/07/2018	15	15	21	21	835	835	28,8	28,8	0,83	0,83	1006	1006	34,7	34,7	0,9	0,9	0	0	0	11	11
61	21/02/2018	17/05/2018	12/10/2017	36	36	32	32	510	510	18,2	18,2	0,55	0,55	930	930	33,2	33,2	0,9	0,9	0	0	0
61	21/02/2018	17/05/2018	21/02/2018	47	47	42	42	735	735	23,7	23,7	0,76	0,76	970	970	31,3	31,3	0,9	0,9	0	0	0	585663	585663
61	21/02/2018	17/05/2018	22/03/2018	12	12	19	19		735		23,7		0,76		970		31,3	0,9	0,9	0	0	0	11	11
61	21/02/2018	17/05/2018	18/05/2018	15	15	17	17	723	723	22,6	22,6	0,59	0,59	1216	1216	38	38	39	39	0	0	0	11	11
61	21/02/2018	17/05/2018	08/08/2018	13	13	22	22	782	782	23	23	0,67	0,67	1163	1163	34,2	34,2	0,9	0,9	0	0	0	11	11
61	21/02/2018	17/05/2018	01/10/2018	13	13	16	16	592	592	20,4	20,4	0,61	0,61	969	969	33,4	33,4	39	39	0	0	0	11	11
65	14/04/2015	07/07/2015	24/02/2015	34	34	36	36	413	413	34,4	34,4	1,34	1,34	307	307	25,6	25,6	0,9	0,9	0	0	0	2713091	2713091
65	14/04/2015	07/07/2015	31/03/2015	52	52	51	51	357	357	39,7	39,7	1,61	1,61	221	221	24,6	24,6	0,9	0,9	0	0	0		2713091
65	14/04/2015	07/07/2015	09/06/2015	21	21	28	28	301	301	33,4	33,4	1,35	1,35	223	223	24,8	24,8	0,9	0,9	0	0	0	11	11
65	14/04/2015	07/07/2015	07/07/2015	23	23	30	30	233	233	33,3	33,3	1,26	1,26	186	186	26,5	26,5	0,9	0,9	0	0	0	11	11
65	14/04/2015	07/07/2015	04/08/2015	28	28	27	27		233		33,3		1,26		186		26,5		0,9	0	0	0	11	11
65	14/04/2015	07/07/2015	29/09/2015	23	23	26	26	576	576	36	36	1,51	1,51	382	382	23,9	23,9	0,9	0,9	0	0	0	11	11
65	14/04/2015	07/07/2015	24/11/2015	26	26	27	27	468	468	36	36	1,45	1,45	324	324	24,9	24,9	0,9	0,9	0	0	0	11	11
83	28/05/2015	11/11/2015	16/12/2014	62	62	72	72	278	278	27,8	27,8	0,61	0,61	459	459	45,9	45,9	0,9	0,9	0	0	0	5813113	5813113
83	28/05/2015	11/11/2015	16/04/2015	177	177	164	164	403	403	31	31		0,61		459		45,9	0,9	0,9	0	0	0	11047992	11047992
83	28/05/2015	11/11/2015	24/06/2015	12	12	21	21	257	257	28,5	28,5	0,59	0,59	436	436	48,4	48,4	0,9	0,9	0	0	0	39	39	14747	331
83	28/05/2015	11/11/2015	20/08/2015	15	15	23	23	218	218	27,2	27,2		0,59		436		48,4	0,9	0,9	0	0	0	11	11
83	28/05/2015	11/11/2015	11/11/2015	12	12	21	21	323	323	29,4	29,4	0,64	0,64	508	508	46,2	46,2	0,9	0,9	0	0	0	11	11
83	28/05/2015	11/11/2015	09/02/2016	13	13	21	21	398	398	30,6	30,6	0,71	0,71	560	560	43,1	43,1	0,9	0,9	0	0	0	11	11
109	27/07/2015	11/01/2016	19/02/2015	101	101	160	160	132	132	18,8	18,8	0,42	0,42	316	316	45,1	45,1	0,9	0,9	0	0	0
109	27/07/2015	11/01/2016	18/06/2015	79	79	123	123	190	190	17,3	17,3	0,44	0,44	436	436	39,6	39,6	0,9	0,9	0	0	0
109	27/07/2015	11/01/2016	24/08/2015	46	46	66	66	165	165	18,3	18,3	0,42	0,42	391	391	43,4	43,4	0,9	0,9	0	0	0	11	11
109	27/07/2015	11/01/2016	19/10/2015	30	30	50	50	157	157	19,6	19,6	0,45	0,45	348	348	43,5	43,5	0,9	0,9	0	0	0	11	11
109	27/07/2015	11/01/2016	11/01/2016	30	30	53	53	188	188	26,9	26,9	0,5	0,5	379	379	54,1	54,1	0,9	0,9	0	0	0	11	11
109	27/07/2015	11/01/2016	04/04/2016	21	21	36	36	120	120	20	20	0,5	0,5	242	242	40,3	40,3	0,9	0,9	0	0	0	11	11
109	27/07/2015	11/01/2016	27/06/2016	17	17	38	38	108	108	21,5	21,5	0,55	0,55	196	196	39,1	39,1	0,9	0,9	0	0	0	11	11
174	09/03/2015	24/08/2015	15/09/2014	70	70	162	162	220	220	15,7	15,7	0,24	0,24	903	903	64,5	64,5	0,9	0,9	0	0	0
174	09/03/2015	24/08/2015	22/11/2014	124	124	250	250	253	253	21,1	21,1	0,35	0,35	727	727	60,6	60,6	0,9	0,9	0	0	0	5216793	5216793
174	09/03/2015	24/08/2015	09/12/2014	106	106	226	226	213	213	16,4	16,4	0,26	0,26	836	836	64,3	64,3	0,9	0,9	0	0	0		5216793
174	09/03/2015	24/08/2015	21/01/2015	100	100	198	198	167	167	15,2	15,2	0,23	0,23	729	729	66,3	66,3	0,9	0,9	0	0	0		5216793
174	09/03/2015	24/08/2015	02/03/2015	81	81	181	181	212	212	19,3	19,3	0,35	0,35	604	604	54,9	54,9	0,9	0,9	0	0	0		5216793
174	09/03/2015	24/08/2015	03/04/2015	40	40	61	61	198	198	16,5	16,5	0,3	0,3	664	664	55,3	55,3	39	39	0	0	0	29	29
174	09/03/2015	24/08/2015	01/06/2015	24	24	34	34	165	165	20,6	20,6	0,38	0,38	429	429	53,6	53,6	0,9	0,9	0	0	0	11	11
174	09/03/2015	24/08/2015	24/08/2015	18	18	28	28	266	266	26,6	26,6		0,38		429		53,6	0,9	0,9	0	0	0	11	11
174	09/03/2015	24/08/2015	16/11/2015	16	16	23	23	340	340	24,3	24,3	0,35	0,35	963	963	68,8	68,8	0,9	0,9	0	0	0	11	11
189	06/12/2017	28/02/2018	15/05/2017	52	52	42	42	857	857	35,7	35,7	0,83	0,83	1027	1027	42,8	42,8	0,9	0,9	0	0	0
189	06/12/2017	28/02/2018	09/08/2017	70	70	59	59	883	883	35,3	35,3	0,8	0,8	1105	1105	44,2	44,2	0,9	0,9	0	0	0	1559837	1559837
189	06/12/2017	28/02/2018	06/12/2017	55	55	48	48	761	761	34,6	34,6	0,83	0,83	922	922	41,9	41,9	39	39	0	0	0	1704097	1704097
189	06/12/2017	28/02/2018	03/01/2018	23	23	28	28		761		34,6		0,83		922		41,9	0,9	0,9	0	0	0	11	11
189	06/12/2017	28/02/2018	28/02/2018	19	19	26	26	928	928	35,7	35,7	0,85	0,85	1095	1095	42,1	42,1	0,9	0,9	0	0	0	11	11
189	06/12/2017	28/02/2018	30/03/2018	21	21	28	28		928		35,7		0,85		1095		42,1		0,9	0	0	0	11	11
189	06/12/2017	28/02/2018	08/05/2018	21	21	25	25		928		35,7		0,85		1095		42,1		0,9	0	0	0		11
189	06/12/2017	28/02/2018	23/05/2018	22	22	23	23	911	911	39,6	39,6	0,95	0,95	955	955	41,5	41,5	0,9	0,9	0	0	0	11	11
205	26/11/2015	11/05/2016	18/07/2015	92	92	72	72	1080	1080	45	45	1,51	1,51	718	718	29,9	29,9	0,9	0,9	0	0	0
205	26/11/2015	11/05/2016	03/11/2015	133	133	111	111	762	762	38,1	38,1	1,29	1,29	590	590	29,5	29,5	39	39	0	0	0	329635	329635
205	26/11/2015	11/05/2016	26/11/2015	137	137	111	111	1121	1121	46,7	46,7	1,69	1,69	665	665	27,7	27,7	0,9	0,9	0	0	0	529663	529663
205	26/11/2015	11/05/2016	02/12/2015	94	94	78	78	913	913	32,6	32,6		1,69		665		27,7		0,9	0	0	0		529663
205	26/11/2015	11/05/2016	09/12/2015	69	69	57	57	886	886	36,9	36,9		1,69		665		27,7		0,9	0	0	0		529663
205	26/11/2015	11/05/2016	23/12/2015	93	93	69	69		886		36,9		1,69		665		27,7	0,9	0,9	0	0	0	11	11
205	26/11/2015	11/05/2016	28/12/2015	79	79	64	64		886		36,9		1,69		665		27,7		0,9	0	0	0		11
205	26/11/2015	11/05/2016	20/01/2016	93	93	74	74	624	624	36,7	36,7	1,3	1,3	481	481	28,3	28,3	0,9	0,9	0	0	0		11
205	26/11/2015	11/05/2016	17/02/2016	53	53	57	57	657	657	36,5	36,5	1,17	1,17	563	563	31,3	31,3	39	39	0	0	0		11
205	26/11/2015	11/05/2016	11/05/2016	46	46	44	44	629	629	37	37		1,17		563		31,3	0,9	0,9	0	0	0	11	11
205	26/11/2015	11/05/2016	08/06/2016	58	58	50	50		629		37		1,17		563		31,3		0,9	0	0	0	11	11
205	26/11/2015	11/05/2016	05/07/2016	37	37	37	37		629		37		1,17		563		31,3	39	39	0	0	0		11
205	26/11/2015	11/05/2016	09/08/2016	40	40	45	45		629		37		1,17		563		31,3	39	39	0	0	0	11	11
205	26/11/2015	11/05/2016	26/10/2016	43	43	44	44	893	893	40,6	40,6	1,43	1,43	623	623	28,3	28,3	0,9	0,9	0	0	0	11	11
216	18/03/2015	02/09/2015	15/09/2014	313	313	169	169	599	599	33,3	33,3	1,3	1,3	463	463	25,7	25,7	0,9	0,9	0	0	0
216	18/03/2015	02/09/2015	28/01/2015	550	550	345	345	688	688	34,4	34,4	1,27	1,27	540	540	27	27	0,9	0,9	0	0	0	1120558	1120558
216	18/03/2015	02/09/2015	13/05/2015	116	116	70	70	580	580	29	29	1,09	1,09	534	534	26,7	26,7	0,9	0,9	0	0	0	11	11
216	18/03/2015	02/09/2015	25/05/2015	104	104	60	60	559	559	29,4	29,4	1,2	1,2	464	464	24,4	24,4	39	39	0	0	0	11	11
216	18/03/2015	02/09/2015	01/07/2015	74	74	49	49	434	434	27,1	27,1	0,89	0,89	486	486	30,4	30,4	0,9	0,9	0	0	0		11
216	18/03/2015	02/09/2015	02/09/2015	58	58	45	45	512	512	34,1	34,1	1,27	1,27	404	404	26,9	26,9	0,9	0,9	0	0	0	11	11
216	18/03/2015	02/09/2015	28/10/2015	47	47	41	41	640	640	32	32	1,18	1,18	542	542	27,1	27,1	0,9	0,9	0	0	0	11	11
216	18/03/2015	02/09/2015	24/11/2015	54	54	39	39	743	743	32,3	32,3	1,16	1,16	639	639	27,8	27,8	0,9	0,9	0	0	0	11	11
216	18/03/2015	02/09/2015	14/01/2016	54	54	46	46	412	412	31,7	31,7		1,16		639		27,8	0,9	0,9	0	0	0		11
216	18/03/2015	02/09/2015	17/02/2016	58	58	45	45	371	371	30,9	30,9		1,16		639		27,8	0,9	0,9	0	0	0	11	11
274	20/09/2017	13/12/2017	20/05/2017	99	99	77	77											0,9	0,9	0	0	0
274	20/09/2017	13/12/2017	20/09/2017	132	132	91	91											0,9	0,9	0	0	0	457553	457553
274	20/09/2017	13/12/2017	18/10/2017	41	41	31	31	761	761	34,6	34,6	1,31	1,31	581	581	26,4	26,4	0,9	0,9	0	0	0	11	11
274	20/09/2017	13/12/2017	13/12/2017	26	26	27	27	803	803	36,5	36,5	1,34	1,34	598	598	27,2	27,2	39	39	0	0	0	11	11
274	20/09/2017	13/12/2017	10/01/2018	25	25	36	36		803		36,5		1,34		598		27,2	0,9	0,9	0	0	0	11	11
274	20/09/2017	13/12/2017	07/03/2018	33	33	30	30	1002	1002	35,8	35,8	1,31	1,31	767	767	27,4	27,4	0,9	0,9	0	0	0	11	11
274	20/09/2017	13/12/2017	29/05/2018	30	30	32	32	980	980	33,8	33,8	1,15	1,15	853	853	29,4	29,4	89	89	1	0	1	11	11
325	10/08/2016	22/01/2017	25/01/2016	54	54	119	119	384	384	48	48	1,75	1,75	219	219	27,4	27,4	0,9	0,9	0	0	0
325	10/08/2016	22/01/2017	24/05/2016	41	41	65	65	629	629	41,9	41,9	1,48	1,48	426	426	28,4	28,4	0,9	0,9	0	0	0
325	10/08/2016	22/01/2017	12/07/2016	41	41	74	74	1128	1128	56,4	56,4	1,84	1,84	614	614	30,7	30,7	0,9	0,9	0	0	0	1564062	1564062
325	10/08/2016	22/01/2017	07/09/2016	13	13	19	19	904	904	53,2	53,2	1,52	1,52	595	595	35	35	0,9	0,9	0	0	0	11	11
325	10/08/2016	22/01/2017	02/11/2016	14	14	23	23	806	806	47,4	47,4	1,53	1,53	527	527	31	31	0,9	0,9	0	0	0	11	11
325	10/08/2016	22/01/2017	25/01/2017	22	22	29	29	768	768	51,2	51,2	1,48	1,48	518	518	34,5	34,5	39	39	0	0	0	11	11
325	10/08/2016	22/01/2017	22/02/2017	33	33	39	39	781	781	41,1	41,1	1,39	1,39	561	561	29,5	29,5	39	39	0	0	0	11	11
325	10/08/2016	22/01/2017	05/06/2017	15	15	24	24	612	612	47,1	47,1	1,8	1,8	339	339	26,1	26,1	0,9	0,9	0	0	0	11	11
336	05/10/2015	22/03/2016	24/06/2015	320	320	236	236	718	718	27,6	27,6							84	84	0	0	0	804235	804235
336	05/10/2015	22/03/2016	16/09/2015	221	221	170	170		718		27,6							0,9	0,9	0	0	0	1602529	1602529
336	05/10/2015	22/03/2016	05/10/2015	227	227	174	174	869	869	32,2	32,2	0,62	0,62	1396	1396	51,7	51,7	0,9	0,9	0	0	0	1835320	1835320
336	05/10/2015	22/03/2016	03/11/2015	75	75	44	44	710	710	27,3	27,3	0,59	0,59	1193	1193	45,9	45,9	0,9	0,9	0	0	0	11	11
336	05/10/2015	22/03/2016	29/12/2015	75	75	44	44	780	780	33,9	33,9	0,69	0,69	1122	1122	48,8	48,8	39	39	0	0	0	11	11
336	05/10/2015	22/03/2016	26/01/2016	52	52	37	37	554	554	30,8	30,8	0,68	0,68	810	810	45	45	0,9	0,9	0	0	0	11	11
336	05/10/2015	22/03/2016	22/03/2016	50	50	36	36	694	694	28,9	28,9	0,66	0,66	1058	1058	44,1	44,1	0,9	0,9	0	0	0	11	11
336	05/10/2015	22/03/2016	19/04/2016	41	41	33	33	837	837	36,4	36,4		0,66		1058		44,1	0,9	0,9	0	0	0	11	11
336	05/10/2015	22/03/2016	14/06/2016	35	35	28	28	1017	1017	33,9	33,9	0,7	0,7	1449	1449	48,3	48,3	0,9	0,9	0	0	0	11	11
336	05/10/2015	22/03/2016	06/09/2016	30	30	26	26	1059	1059	35,3	35,3	0,68	0,68	1548	1548	51,6	51,6	0,9	0,9	0	0	0	11	11
445	20/11/2017	12/02/2018	02/05/2017	45	45	34	34	437	437	27,3	27,3	0,68	0,68	638	638	39,9	39,9	0,9	0,9	0	0	0
445	20/11/2017	12/02/2018	23/05/2017	45	45	43	43	532	532	24,2	24,2	0,51	0,51	1052	1052	47,8	47,8	0,9	0,9	0	0	0
445	20/11/2017	12/02/2018	14/07/2017	41	41	32	32	575	575	27,4	27,4	0,6	0,6	951	951	45,3	45,3	0,9	0,9	0	0	0	1649156	1649156
445	20/11/2017	12/02/2018	20/11/2017	48	48	53	53	549	549	32,3	32,3	0,81	0,81	677	677	39,8	39,8	0,9	0,9	0	0	0	973438	973438
445	20/11/2017	12/02/2018	18/12/2017	22	22	23	23	462	462	28,9	28,9	0,69	0,69	670	670	41,9	41,9	0,9	0,9	0	0	0	12	12
445	20/11/2017	12/02/2018	12/02/2018	17	17	18	18	434	434	27,1	27,1	0,54	0,54	797	797	49,8	49,8	0,9	0,9	0	0	0	11	11
445	20/11/2017	12/02/2018	12/03/2018	18	18	26	26		434		27,1		0,54		797		49,8	0,9	0,9	0	0	0	11	11
445	20/11/2017	12/02/2018	28/04/2018	16	16	18	18	534	534	26,7	26,7	0,51	0,51	1052	1052	52,6	52,6	0,9	0,9	0	0	0	11	11
445	20/11/2017	12/02/2018	17/07/2018	15	15	20	20	470	470	29,4	29,4	0,59	0,59	800	800	50	50	0,9	0,9	0	0	0	11	11
446	04/08/2015	27/10/2015	07/02/2015	50	50	22	22	676	676	35,6	35,6	0,76	0,76	893	893	47	47	39	39	0	0	0
446	04/08/2015	27/10/2015	04/08/2015	70	70	30	30	462	462	35,5	35,5	0,8	0,8	577	577	44,4	44,4	0,9	0,9	0	0	0	795867	795867
446	04/08/2015	27/10/2015	01/09/2015	29	29	13	13	385	385	32,1	32,1	0,68	0,68	563	563	46,9	46,9	0,9	0,9	0	0	0	21	21
446	04/08/2015	27/10/2015	29/09/2015	27	27	14	14	386	386	32,2	32,2	0,69	0,69	562	562	46,8	46,8	0,9	0,9	0	0	0	11	11
446	04/08/2015	27/10/2015	27/10/2015	24	24	13	13	349	349	34,9	34,9	0,79	0,79	442	442	44,2	44,2	0,9	0,9	0	0	0	11	11
446	04/08/2015	27/10/2015	24/11/2015	29	29	16	16	538	538	33,6	33,6	0,77	0,77	702	702	43,9	43,9	0,9	0,9	0	0	0	11	11		120
446	04/08/2015	27/10/2015	19/01/2016	25	25	11	11	458	458	32,7	32,7	0,75	0,75	609	609	43,5	43,5	0,9	0,9	0	0	0	11	11
446	04/08/2015	27/10/2015	12/04/2016	26	26	24	24	517	517	32,3	32,3	0,73	0,73	707	707	44,2	44,2	0,9	0,9	0	0	0	11	11
464	17/01/2018	11/04/2018	15/09/2017	25	25	35	35	741	741	19,5	19,5	0,44	0,44	1691	1691	44,5	44,5	39	39	0	0	0	2156661	2156661
464	17/01/2018	11/04/2018	17/01/2018	23	23	29	29	603	603	26,2	26,2	0,59	0,59	1014	1014	44,1	44,1	0,9	0,9	0	0	0	2376017	2376017
464	17/01/2018	11/04/2018	15/02/2018	10	10	24	24		603		26,2		0,59		1014		44,1	0,9	0,9	0	0	0	67	67
464	17/01/2018	11/04/2018	11/04/2018	7	7	19	19	743	743	32,3	32,3	0,64	0,64	1155	1155	50,2	50,2	0,9	0,9	0	0	0	11	11
464	17/01/2018	11/04/2018	10/05/2018	15	15	22	22	691	691	25,6	25,6	0,56	0,56	1231	1231	45,6	45,6	0,9	0,9	0	0	0	11	11
464	17/01/2018	11/04/2018	04/07/2018	16	16	26	26	593	593	22,8	22,8	0,51	0,51	1160	1160	44,6	44,6	0,9	0,9	0	0	0	11	11
563	28/03/2018	20/06/2018	07/11/2017	36	36	38	38	308	308	14	14	0,23	0,23	1331	1331	60,5	60,5	0,9	0,9	0	0	0	4516079	4516079
563	28/03/2018	20/06/2018	12/03/2018	29	29	36	36	242	242	12,1	12,1	0,17	0,17	1420	1420	71	71	39	39	0	0	0		4516079
563	28/03/2018	20/06/2018	23/05/2018	18	18	15	15	275	275	13,1	13,1	0,2	0,2	1388	1388	66,1	66,1	0,9	0,9	0	0	0	11	11
563	28/03/2018	20/06/2018	20/06/2018	20	20	23	23	362	362	13,4	13,4	0,2	0,2	1790	1790	66,3	66,3	39	39	0	0	0	11	11
563	28/03/2018	20/06/2018	18/07/2018	16	16	25	25	357	357	12,3	12,3	0,18	0,18	1952	1952	67,3	67,3	0,9	0,9	0	0	0	11	11
563	28/03/2018	20/06/2018	12/09/2018	16	16	24	24	355	355	11,1	11,1	0,17	0,17	2080	2080	65	65	0,9	0,9	0	0	0	11	11
563	28/03/2018	20/06/2018	05/12/2018	13	13	21	21	256	256	12,2	12,2	0,18	0,18	1432	1432	68,2	68,2	0,9	0,9	0	0	0	14	14
578	18/01/2018	11/04/2018	21/06/2017	38	38	40	40	366	366	24,4	24,4	0,41	0,41	891	891	59,4	59,4	0,9	0,9	0	0	0	515488	515488
578	18/01/2018	11/04/2018	06/10/2017	64	64	57	57	364	364	21,4	21,4	0,35	0,35	1037	1037	61	61	0,9	0,9	0	0	0	434772	434772
578	18/01/2018	11/04/2018	18/01/2018	42	42	43	43	380	380	25,3	25,3	0,44	0,44	858	858	57,2	57,2	0,9	0,9	0	0	0	453471	453471
578	18/01/2018	11/04/2018	14/02/2018	29	29	27	27		380		25,3		0,44		858		57,2	0,9	0,9	0	0	0	14	14
578	18/01/2018	11/04/2018	11/04/2018	27	27	31	31	322	322	24,8	24,8	0,45	0,45	723	723	55,6	55,6	0,9	0,9	0	0	0	11	11
578	18/01/2018	11/04/2018	04/07/2018	21	21	24	24	481	481	25,3	25,3	0,43	0,43	1129	1129	59,4	59,4	0,9	0,9	0	0	0	11	11
578	18/01/2018	11/04/2018	25/07/2018	23	23	24	24	368	368	26,3	26,3	0,47	0,47	790	790	56,4	56,4	0,9	0,9	0	0	0	11	11
600	24/08/2015	08/02/2016	27/03/2015	71	71	50	50	585	585	23,4	23,4	0,67	0,67	868	868	34,7	34,7	0,9	0,9	0	0	0	44111	44111
600	24/08/2015	08/02/2016	20/07/2015	134	134	105	105	398	398	23,4	23,4	0,83	0,83	479	479	28,2	28,2	0,9	0,9	0	0	0	117038	117038
600	24/08/2015	08/02/2016	21/09/2015	78	78	46	46		398	25,2	25,2	0,74	0,74		479	34,2	34,2	0,9	0,9	0	0	0	11	11
600	24/08/2015	08/02/2016	16/11/2015	37	37	27	27	498	498	26,2	26,2	0,75	0,75	663	663	34,9	34,9	0,9	0,9	0	0	0	11	11
600	24/08/2015	08/02/2016	08/02/2016	31	31	36	36	376	376	20,9	20,9	0,66	0,66	574	574	31,9	31,9	0,9	0,9	0	0	0	11	11
600	24/08/2015	08/02/2016	02/05/2016	21	21	27	27	531	531	25,3	25,3	0,87	0,87	609	609	29	29	0,9	0,9	0	0	0	11	11
600	24/08/2015	08/02/2016	25/07/2016	27	27	30	30	511	511	26,9	26,9	0,83	0,83	616	616	32,4	32,4	0,9	0,9	0	0	0	11	11
611	07/02/2018	01/05/2018	21/10/2017	37	37	30	30	929	929	34,4	34,4	0,75	0,75	1245	1245	46,1	46,1	0,9	0,9	0	0	0	134303	134303
611	07/02/2018	01/05/2018	07/02/2018	40	40	34	34	576	576	32	32	0,76	0,76	756	756	42	42	0,9	0,9	0	0	0	420974	420974
611	07/02/2018	01/05/2018	02/05/2018	13	13	20	20	851	851	38,7	38,7	1,03	1,03	823	823	37,4	37,4	0,9	0,9	0	0	0	11	11
611	07/02/2018	01/05/2018	25/07/2018	14	14	15	15	816	816	37,1	37,1	0,97	0,97	843	843	38,3	38,3	0,9	0,9	0	0	0	11	11
618	29/11/2017	21/02/2018	28/08/2017	52	52	38	38											40	40	0	0	0	425310	425310
618	29/11/2017	21/02/2018	29/11/2017	41	41	37	37	644	644	32,2	32,2	0,88	0,88	736	736	36,8	36,8	0,9	0,9	0	0	0	472243	472243
618	29/11/2017	21/02/2018	27/12/2017	18	18	20	20		644		32,2		0,88		736		36,8	47	47	0	0	0	11	11
618	29/11/2017	21/02/2018	21/02/2018	21	21	24	24	790	790	30,4	30,4	0,78	0,78	1009	1009	38,8	38,8	39	39	0	0	0	11	11
618	29/11/2017	21/02/2018	21/03/2018	18	18	18	18	653	653	29,7	29,7	0,78	0,78	843	843	38,3	38,3	41	41	0	0	0	11	11
618	29/11/2017	21/02/2018	16/05/2018	21	21	17	17	679	679	28,3	28,3	0,69	0,69	979	979	40,8	40,8	46	46	0	0	0	11	11
618	29/11/2017	21/02/2018	11/07/2018	18	18	20	20		679		28,3		0,69		979		40,8	49	49	0	0	0	11	11
618	29/11/2017	21/02/2018	08/08/2018	16	16	21	21	658	658	27,4	27,4	0,63	0,63	1042	1042	43,4	43,4	93	93	1	0	1	11	11
668	22/01/2018	16/04/2018	22/06/2017	43	43	27	27	804	804	26,8	26,8	0,63	0,63	1278	1278	42,6	42,6	0,9	0,9	0	0	0
668	22/01/2018	16/04/2018	11/09/2017	38	38	29	29	718	718	26,6	26,6	0,65	0,65	1112	1112	41,2	41,2	39	39	0	0	0	3969735	3969735
668	22/01/2018	16/04/2018	22/01/2018	61	61	33	33	619	619	26,9	26,9	0,59	0,59	1044	1044	45,4	45,4	0,9	0,9	0	0	0	4759179	4759179
668	22/01/2018	16/04/2018	05/02/2018	12	12	13	13		619		26,9		0,59		1044		45,4		0,9	0	0	0		4759179
668	22/01/2018	16/04/2018	19/02/2018	14	14	16	16		619		26,9		0,59		1044		45,4	0,9	0,9	0	0	0	35	35
668	22/01/2018	16/04/2018	19/03/2018	11	11	15	15		619		26,9		0,59		1044		45,4		0,9	0	0	0		35
668	22/01/2018	16/04/2018	16/04/2018	13	13	12	12	1043	1043	29,8	29,8	0,7	0,7	1481	1481	42,3	42,3	0,9	0,9	0	0	0	11	11
668	22/01/2018	16/04/2018	17/05/2018	13	13	14	14		1043		29,8		0,7		1481		42,3	0,9	0,9	0	0	0	11	11
668	22/01/2018	16/04/2018	05/07/2018	13	13	16	16	797	797	25,7	25,7	0,54	0,54	1488	1488	48	48	0,9	0,9	0	0	0	11	11
675	10/08/2015	26/01/2016	16/06/2015	85	85	86	86	564	564	37,6	37,6							39	39	0	0	0	1051103	1051103
675	10/08/2015	26/01/2016	23/06/2015	82	82	76	76		564		37,6								39	0	0	0		1051103
675	10/08/2015	26/01/2016	10/08/2015	102	102	88	88		564	42,3	42,3	1,08	1,08			39	39	41	41	0	0	0	44316	44316
675	10/08/2015	26/01/2016	07/09/2015	27	27	41	41	567	567	37,8	37,8	0,84	0,84	678	678	45,2	45,2	0,9	0,9	0	0	0		44316
675	10/08/2015	26/01/2016	05/10/2015	25	25	32	32		567		37,8		0,84		678		45,2		0,9	0	0	0		44316
675	10/08/2015	26/01/2016	02/11/2015	22	22	29	29	455	455	37,9	37,9	0,85	0,85	536	536	44,7	44,7	152	152	0	1	0	11	11
675	10/08/2015	26/01/2016	30/11/2015	23	23	29	29		455		37,9		0,85		536		44,7	247	247	0	0	0		11
675	10/08/2015	26/01/2016	28/12/2015	29	29	36	36		455		37,9		0,85		536		44,7	71	71	0	0	0	11	11
675	10/08/2015	26/01/2016	29/01/2016	24	24	31	31	252	252	36	36	0,75	0,75	335	335	47,8	47,8	47	47	0	0	0	11	11
675	10/08/2015	26/01/2016	09/03/2016	26	26	33	33	596	596	42,6	42,6	0,96	0,96	620	620	44,3	44,3	252	252	0	1	0	11	11
675	10/08/2015	26/01/2016	26/04/2016	28	28	33	33	468	468	39	39	0,88	0,88	529	529	44,1	44,1	76	76	0	0	0	11	11
715	14/03/2016	09/06/2016	19/10/2015	163	163	157	157	642	642	27,9	27,9	0,49	0,49	1302	1302	56,6	56,6	39	39	0	0	0	613495	613495
715	14/03/2016	09/06/2016	18/12/2015	90	90	91	91	837	837	27,9	27,9	0,53	0,53	1581	1581	52,7	52,7	0,9	0,9	0	0	0		613495
715	14/03/2016	09/06/2016	10/02/2016	121	121	136	136		837		27,9		0,53		1581		52,7		0,9	0	0	0	1653192	1653192
715	14/03/2016	09/06/2016	14/03/2016	103	103	84	84	786	786	29,1	29,1	0,59	0,59	1334	1334	49,4	49,4	0,9	0,9	0	0	0		1653192
715	14/03/2016	09/06/2016	29/03/2016	31	31	36	36		786		29,1		0,59		1334		49,4		0,9	0	0	0		1653192
715	14/03/2016	09/06/2016	11/04/2016	25	25	34	34	735	735	29,4	29,4	0,59	0,59	1238	1238	49,5	49,5	39	39	0	0	0	11	11
715	14/03/2016	09/06/2016	09/05/2016	21	21	39	39		735		29,4		0,59		1238		49,5		39	0	0	0		11
715	14/03/2016	09/06/2016	09/06/2016	15	15	30	30	626	626	31,3	31,3	0,6	0,6	1050	1050	52,5	52,5	39	39	0	0	0	11	11
715	14/03/2016	09/06/2016	04/07/2016	19	19	28	28		626		31,3		0,6		1050		52,5		39	0	0	0	11	11
715	14/03/2016	09/06/2016	17/08/2016	40	40	121	121	698	698	29,1	29,1	0,54	0,54	1284	1284	53,5	53,5	39	39	0	0	0	11	11
715	14/03/2016	09/06/2016	21/09/2016	21	21	29	29	767	767	27,4	27,4	0,52	0,52	1467	1467	52,4	52,4	39	39	0	0	0		11
715	14/03/2016	09/06/2016	02/11/2016	23	23	31	31	1066	1066	34,4	34,4	0,71	0,71	1504	1504	48,5	48,5	0,9	0,9	0	0	0	11	11
730	15/01/2018	23/04/2018	30/09/2017	104	104	56	56	858	858	39	39							0,9	0,9	0	0	0
730	15/01/2018	23/04/2018	15/01/2018	86	86	42	42	810	810	36,8	36,8	1,38	1,38	587	587	26,7	26,7	0,9	0,9	0	0	0	4365982	4365982
730	15/01/2018	23/04/2018	26/02/2018	32	32	28	28		810		36,8		1,38		587		26,7	0,9	0,9	0	0	0	26	26
730	15/01/2018	23/04/2018	23/04/2018	41	41	55	55	773	773	33,6	33,6	1,1	1,1	702	702	30,5	30,5	0,9	0,9	0	0	0	11	11
730	15/01/2018	23/04/2018	19/05/2018	35	35	34	34	747	747	39,3	39,3	1,33	1,33	562	562	29,6	29,6	0,9	0,9	0	0	0	11	11
730	15/01/2018	23/04/2018	23/06/2018	37	37	37	37	654	654	40,9	40,9	1,54	1,54	426	426	26,6	26,6	0,9	0,9	0	0	0	11	11
731	15/02/2016	09/05/2016	20/11/2015	308	308	221	221													0	0	0
731	15/02/2016	09/05/2016	12/01/2016	287	287	151	151	394	394	13,6	13,6	0,22	0,22	1795	1795	61,9	61,9	0,9	0,9	0	0	0	798678	798678
731	15/02/2016	09/05/2016	15/02/2016	256	256	132	132		394		13,6		0,22		1795		61,9		0,9	0	0	0		798678
731	15/02/2016	09/05/2016	29/02/2016	72	72	40	40		394		13,6		0,22		1795		61,9		0,9	0	0	0		798678
731	15/02/2016	09/05/2016	14/03/2016	57	57	42	42	402	402	14,9	14,9		0,22		1795		61,9	0,9	0,9	0	0	0	11	11
731	15/02/2016	09/05/2016	11/04/2016	49	49	42	42		402		14,9		0,22		1795		61,9		0,9	0	0	0		11
731	15/02/2016	09/05/2016	09/05/2016	38	38	31	31	328	328	11,7	11,7	0,19	0,19	1764	1764	63	63	0,9	0,9	0	0	0	11	11
731	15/02/2016	09/05/2016	06/06/2016	35	35	30	30	374	374	14,4	14,4	0,23	0,23	1620	1620	62,3	62,3	0,9	0,9	0	0	0	11	11
731	15/02/2016	09/05/2016	26/07/2016	28	28	30	30	408	408	15,7	15,7	0,23	0,23	1799	1799	69,2	69,2	0,9	0,9	0	0	0	11	11
731	15/02/2016	09/05/2016	20/10/2016	26	26	29	29	333	333	12,8	12,8	0,2	0,2	1669	1669	64,2	64,2	0,9	0,9	0	0	0		11
731	15/02/2016	09/05/2016	24/10/2016	25	25	30	30	359	359	15,6	15,6	0,25	0,25	1428	1428	62,1	62,1	0,9	0,9	0	0	0	11	11
733	18/03/2015	02/09/2015	17/10/2014	114	114	92	92	196	196	8,5	8,5	0,17	0,17	1155	1155	50,2	50,2	54	54	0	0	0
733	18/03/2015	02/09/2015	18/03/2015	112	112	84	84	319	319	11,8	11,8	0,23	0,23	1372	1372	50,8	50,8	0,9	0,9	0	0	0
733	18/03/2015	02/09/2015	25/03/2015	68	68	46	46		319		11,8		0,23		1372		50,8		0,9	0	0	0	280	280
733	18/03/2015	02/09/2015	01/04/2015	39	39	30	30		319		11,8		0,23		1372		50,8		0,9	0	0	0	63	63
733	18/03/2015	02/09/2015	08/04/2015	30	30	30	30		319		11,8		0,23		1372		50,8		0,9	0	0	0		63
733	18/03/2015	02/09/2015	15/04/2015	25	25	37	37	283	283	14,9	14,9		0,23		1372		50,8	517	517	0	1	0	15	15
733	18/03/2015	02/09/2015	13/05/2015	16	16	29	29		283		14,9		0,23		1372		50,8	637	637	0	0	0	11	11	882	69
733	18/03/2015	02/09/2015	10/06/2015	16	16	21	21	194	194	11,4	11,4		0,23		1372		50,8	59	59	0	0	0	11	11	11530	607
733	18/03/2015	02/09/2015	08/07/2015	15	15	20	20		194		11,4		0,23		1372		50,8	69	69	0	0	0		11
733	18/03/2015	02/09/2015	05/08/2015	14	14	20	20	241	241	12,7	12,7		0,23		1372		50,8	0,9	0,9	0	0	0		11
733	18/03/2015	02/09/2015	02/09/2015	16	16	26	26		241	11,3	11,3	0,2	0,2		1372	56	56	0,9	0,9	0	0	0	11	11
733	18/03/2015	02/09/2015	09/02/2016	20	20	33	33	200	200	10	10	0,19	0,19	1062	1062	53,1	53,1	0,9	0,9	0	0	0		11
774	06/09/2017	29/11/2017	20/03/2017	108	108	35	35	449	449	40,8	40,8	1,32	1,32	339	339	30,8	30,8	0,9	0,9	0	0	0
774	06/09/2017	29/11/2017	11/08/2017	120	120	51	51	402	402	40,2	40,2	1,21	1,21	333	333	33,3	33,3	0,9	0,9	0	0	0	3418900	3418900
774	06/09/2017	29/11/2017	06/09/2017	302	302	105	105	477	477	47,7	47,7	1,54	1,54	309	309	30,9	30,9	0,9	0,9	0	0	0	2302304	2302304
774	06/09/2017	29/11/2017	20/09/2017	30	30	14	14		477		47,7		1,54		309		30,9		0,9	0	0	0		2302304
774	06/09/2017	29/11/2017	03/10/2017	15	15	8	8		477		47,7		1,54		309		30,9	0,9	0,9	0	0	0	117	117
774	06/09/2017	29/11/2017	30/10/2017	13	13	18	18		477		47,7		1,54		309		30,9		0,9	0	0	0		117
774	06/09/2017	29/11/2017	29/11/2017	15	15	11	11		477	45,1	45,1	1,58	1,58		309	28,5	28,5	0,9	0,9	0	0	0	11	11
774	06/09/2017	29/11/2017	27/12/2017	16	16	10	10		477		45,1		1,58		309		28,5	0,9	0,9	0	0	0	11	11
774	06/09/2017	29/11/2017	21/02/2018	14	14	11	11	572	572	44	44	1,31	1,31	436	436	33,5	33,5	0,9	0,9	0	0	0	11	11
774	06/09/2017	29/11/2017	16/05/2018	18	18	6	6	534	534	44,5	44,5	1,37	1,37	389	389	32,4	32,4	0,9	0,9	0	0	0	11	11
824	30/09/2015	22/12/2015	09/04/2015	44	44	49	49	838	838	33,5	33,5							0,9	0,9	0	0	0
824	30/09/2015	22/12/2015	07/07/2015	33	33	37	37	781	781	35,5	35,5							0,9	0,9	0	0	0	12812	12812
824	30/09/2015	22/12/2015	26/08/2015	34	34	40	40	736	736	36,8	36,8							0,9	0,9	0	0	0		12812
824	30/09/2015	22/12/2015	30/09/2015	35	35	39	39	699	699	33,3	33,3	0,88	0,88	794	794	37,8	37,8	0,9	0,9	0	0	0	263754	263754
824	30/09/2015	22/12/2015	28/10/2015	15	15	27	27	700	700	35	35	0,9	0,9	782	782	39,1	39,1	0,9	0,9	0	0	0	11	11
824	30/09/2015	22/12/2015	25/11/2015	15	15	27	27		700		35		0,9		782		39,1		0,9	0	0	0		11
824	30/09/2015	22/12/2015	22/12/2015	13	13	25	25	554	554	34,6	34,6	0,85	0,85	651	651	40,7	40,7		0,9	0	0	0	11	11
824	30/09/2015	22/12/2015	20/01/2016	21	21	35	35	695	695	38,6	38,6	1,07	1,07	650	650	36,1	36,1	0,9	0,9	0	0	0	11	11
824	30/09/2015	22/12/2015	16/03/2016	16	16	25	25	578	578	30,4	30,4	0,8	0,8	726	726	38,2	38,2	0,9	0,9	0	0	0	11	11
956	27/04/2015	20/07/2015	25/09/2014	82	82	80	80	663	663	44,2	44,2	1,54	1,54	431	431	28,7	28,7	39	39	0	0	0
956	27/04/2015	20/07/2015	26/01/2015	80	80	82	82	862	862	47,9	47,9	1,89	1,89	457	457	25,4	25,4	0,9	0,9	0	0	0
956	27/04/2015	20/07/2015	07/04/2015	107	107	96	96	632	632	42,1	42,1	1,26	1,26	503	503	33,5	33,5	0,9	0,9	0	0	0
956	27/04/2015	20/07/2015	27/04/2015	90	90	86	86		632		42,1		1,26		503		33,5		0,9	0	0	0	1417188	1417188
956	27/04/2015	20/07/2015	29/04/2015	85	85	68	68	886	886	42,2	42,2	1,41	1,41	628	628	29,9	29,9	0,9	0,9	0	0	0		1417188
956	27/04/2015	20/07/2015	25/05/2015	27	27	30	30	741	741	39	39	1,39	1,39	534	534	28,1	28,1	0,9	0,9	0	0	0	121	121
956	27/04/2015	20/07/2015	22/06/2015	30	30	40	40		741		39		1,39		534		28,1		0,9	0	0	0	53	53
956	27/04/2015	20/07/2015	20/07/2015	23	23	28	28	568	568	47,3	47,3	1,36	1,36	418	418	34,8	34,8	0,9	0,9	0	0	0	11	11
956	27/04/2015	20/07/2015	20/08/2015	35	35	34	34		568		47,3		1,36		418		34,8		0,9	0	0	0	11	11
956	27/04/2015	20/07/2015	12/10/2015	42	42	34	34	971	971	42,2	42,2	1,62	1,62	598	598	26	26	0,9	0,9	0	0	0	11	11
958	05/09/2016	20/02/2017	23/05/2016	65	65	96	96	728	728	28	28							0,9	0,9	0	0	0
958	05/09/2016	20/02/2017	05/09/2016	54	54	86	86	596	596	27,1	27,1	0,61	0,61	983	983	44,7	44,7	0,9	0,9	0	0	0	111908	111908
958	05/09/2016	20/02/2017	03/10/2016	25	25	37	37	778	778	32,4	32,4	0,75	0,75	1039	1039	43,3	43,3	0,9	0,9	0	0	0	11	11
958	05/09/2016	20/02/2017	28/11/2016	31	31	35	35	583	583	30,7	30,7	0,75	0,75	781	781	41,1	41,1	0,9	0,9	0	0	0	11	11
958	05/09/2016	20/02/2017	20/02/2017	28	28	33	33	614	614	26,7	26,7	0,6	0,6	1017	1017	44,2	44,2	0,9	0,9	0	0	0		11
958	05/09/2016	20/02/2017	20/03/2017	31	31	34	34	665	665	26,6	26,6	0,66	0,66	1003	1003	40,1	40,1	0,9	0,9	0	0	0	11	11
958	05/09/2016	20/02/2017	15/05/2017	36	36	32	32	795	795	27,4	27,4	0,64	0,64	1233	1233	42,5	42,5	0,9	0,9	0	0	0	11	11
958	05/09/2016	20/02/2017	07/08/2017	28	28	34	34	951	951	25,7	25,7	0,59	0,59	1621	1621	43,8	43,8	0,9	0,9	0	0	0	11	11
1039	01/06/2015	24/08/2015	03/12/2014	48	48	50	50	483	483	34,5	34,5							0,9	0,9	0	0	0
1039	01/06/2015	24/08/2015	02/04/2015	45	45	49	49	501	501	35,8	35,8							0,9	0,9	0	0	0
1039	01/06/2015	24/08/2015	24/08/2015	19	19	27	27	333	333	37	37	0,98	0,98	340	340	37,8	37,8	0,9	0,9	0	0	0	11	11
1039	01/06/2015	24/08/2015	28/09/2015	26	26	28	28		333		37		0,98		340		37,8		0,9	0	0	0	11	11
1039	01/06/2015	24/08/2015	27/10/2015	30	30	35	35	561	561	37,4	37,4		0,98		340		37,8	0,9	0,9	0	0	0		11
1039	01/06/2015	24/08/2015	08/02/2016	39	39	32	32	481	481	37	37	1,09	1,09	442	442	34	34	0,9	0,9	0	0	0	11	11
1045	24/05/2016	17/08/2016	28/10/2015	49	49	34	34	744	744	31	31							0,9	0,9	0	0	0
1045	24/05/2016	17/08/2016	17/05/2016	52	52	44	44	829	829	30,7	30,7							40	40	0	0	0
1045	24/05/2016	17/08/2016	07/06/2016	17	17	25	25		829		30,7								40	0	0	0	20	20
1045	24/05/2016	17/08/2016	21/06/2016	16	16	25	25		829		30,7							0,9	0,9	0	0	0	11	11
1045	24/05/2016	17/08/2016	19/07/2016	16	16	21	21		829		30,7								0,9	0	0	0		11
1045	24/05/2016	17/08/2016	17/08/2016	16	16	25	25	671	671	30,5	30,5	0,76	0,76	887	887	40,3	40,3	0,9	0,9	0	0	0	11	11
1045	24/05/2016	17/08/2016	13/09/2016	15	15	19	19		671		30,5		0,76		887		40,3		0,9	0	0	0	11	11
1045	24/05/2016	17/08/2016	15/11/2016	10	10	20	20	861	861	31,9	31,9	0,77	0,77	1115	1115	41,3	41,3	0,9	0,9	0	0	0	11	11
1045	24/05/2016	17/08/2016	31/01/2017	13	13	22	22	822	822	31,6	31,6	0,83	0,83	996	996	38,3	38,3	0,9	0,9	0	0	0	11	11
1100	06/05/2015	29/07/2015	31/10/2014	52	52	65	65													0	0	0
1100	06/05/2015	29/07/2015	06/12/2014	51	51	57	57	357	357	25,5	25,5	0,47	0,47	752	752	53,7	53,7	0,9	0,9	0	0	0
1100	06/05/2015	29/07/2015	23/02/2015	45	45	52	52	444	444	29,6	29,6	0,59	0,59	752	752	50,1	50,1	0,9	0,9	0	0	0
1100	06/05/2015	29/07/2015	13/03/2015	41	41	49	49	392	392	28	28	0,58	0,58	679	679	48,5	48,5	0,9	0,9	0	0	0
1100	06/05/2015	29/07/2015	21/04/2015	43	43	49	49		392		28		0,58		679		48,5		0,9	0	0	0
1100	06/05/2015	29/07/2015	06/05/2015	43	43	47	47	409	409	29,2	29,2		0,58		679		48,5	0,9	0,9	0	0	0	53829	53829
1100	06/05/2015	29/07/2015	12/05/2015	20	20	27	27		409		29,2		0,58		679		48,5		0,9	0	0	0	11	11
1100	06/05/2015	29/07/2015	20/05/2015	16	16	23	23		409		29,2		0,58		679		48,5		0,9	0	0	0	11	11
1100	06/05/2015	29/07/2015	03/06/2015	21	21	28	28	319	319	29	29	0,67	0,67	474	474	43,1	43,1	0,9	0,9	0	0	0	11	11
1100	06/05/2015	29/07/2015	01/07/2015	24	24	34	34		319		29		0,67		474		43,1		0,9	0	0	0		11
1100	06/05/2015	29/07/2015	29/07/2015	25	25	35	35	342	342	28,5	28,5	0,59	0,59	575	575	47,9	47,9	0,9	0,9	0	0	0		11
1100	06/05/2015	29/07/2015	26/08/2015	23	23	33	33		342		28,5		0,59		575		47,9		0,9	0	0	0	11	11
1100	06/05/2015	29/07/2015	30/09/2015	30	30	52	52	392	392	26,1	26,1	0,43	0,43	911	911	60,7	60,7	0,9	0,9	0	0	0	11	11
1100	06/05/2015	29/07/2015	28/10/2015	25	25	37	37	423	423	28,2	28,2	0,52	0,52	819	819	54,6	54,6	0,9	0,9	0	0	0	11	11
1100	06/05/2015	29/07/2015	13/01/2016		25	40	40	377	377	26,9	26,9		0,52		819		54,6	0,9	0,9	0	0	0	11	11
1133	18/08/2015	02/02/2016	11/04/2015	51	51	33	33	1282	1282	35,6	35,6	0,8	0,8	1606	1606	44,6	44,6	0,9	0,9	0	0	0
1133	18/08/2015	02/02/2016	18/08/2015		51	29	29	1152	1152	34,9	34,9		0,8		1606		44,6	39	39	0	0	0	1300630	1300630
1133	18/08/2015	02/02/2016	15/09/2015	15	15	11	11	1015	1015	42,3	42,3	0,85	0,85	1200	1200	50	50	84	84	1	0	0	11	11
1133	18/08/2015	02/02/2016	10/11/2015	12	12	14	14	878	878	41,8	41,8	0,87	0,87	1008	1008	48	48	0,9	0,9	0	0	0	11	11
1133	18/08/2015	02/02/2016	04/12/2015	9	9	8	8		878		41,8		0,87		1008		48		0,9	0	0	0		11
1133	18/08/2015	02/02/2016	05/01/2016	9	9	13	13	1008	1008	42	42	1	1	1008	1008	42	42	39	39	0	0	0	11	11
1133	18/08/2015	02/02/2016	26/04/2016	17	17	17	17	1128	1128	38,9	38,9	0,88	0,88	1285	1285	44,3	44,3	188	188	1	0	0	11	11
1133	18/08/2015	02/02/2016	19/07/2016	19	19	18	18	1150	1150	37,1	37,1	0,88	0,88	1314	1314	42,4	42,4	0,9	0,9	0	0	0	11	11
1153	22/09/2015	15/12/2015	02/04/2015	60	60	53	53	697	697	31,7	31,7							0,9	0,9	0	0	0
1153	22/09/2015	15/12/2015	11/05/2015	63	63	64	64	887	887	28,6	28,6							0,9	0,9	0	0	0
1153	22/09/2015	15/12/2015	25/08/2015	44	44	52	52	936	936	36	36	1,07	1,07	871	871	33,5	33,5	0,9	0,9	0	0	0
1153	22/09/2015	15/12/2015	22/09/2015	108	108	99	99	774	774	35,2	35,2	1,22	1,22	636	636	28,9	28,9	0,9	0,9	0	0	0	66991	66991
1153	22/09/2015	15/12/2015	20/10/2015	23	23	32	32	886	886	36,9	36,9	1,39	1,39	636	636	26,5	26,5	39	39	0	0	0	11	11
1153	22/09/2015	15/12/2015	17/11/2015	17	17	26	26	968	968	48,4	48,4		1,39		636		26,5	0,9	0,9	0	0	0		11
1153	22/09/2015	15/12/2015	12/01/2016	46	46	44	44	779	779	37,1	37,1	1,26	1,26	617	617	29,4	29,4	0,9	0,9	0	0	0	11	11
1153	22/09/2015	15/12/2015	15/03/2016	28	28	31	31	830	830	36,1	36,1	1,18	1,18	706	706	30,7	30,7	0,9	0,9	0	0	0	11	11
1153	22/09/2015	15/12/2015	31/05/2016	27	27	37	37	903	903	36,1	36,1	1,33	1,33	678	678	27,1	27,1	0,9	0,9	0	0	0	11	11
1178	22/06/2015	14/12/2015	01/12/2014	69	69	75	75	359	359	16,3	16,3							0,9	0,9	0	0	0
1178	22/06/2015	14/12/2015	13/04/2015	73	73	81	81	465	465	20,2	20,2							0,9	0,9	0	0	0	30116	30116
1178	22/06/2015	14/12/2015	14/07/2015	40	40	41	41	463	463	18,5	18,5							0,9	0,9	0	0	0		30116
1178	22/06/2015	14/12/2015	11/09/2015	33	33	33	33	407	407	22,6	22,6	0,77	0,77	526	526	29,2	29,2	0,9	0,9	0	0	0	11	11
1178	22/06/2015	14/12/2015	14/12/2015	22	22	26	26	506	506	22	22	0,6	0,6	840	840	36,5	36,5	0,9	0,9	0	0	0	11	11
1178	22/06/2015	14/12/2015	04/01/2016	22	22	28	28	540	540	20	20	0,72	0,72	751	751	27,8	27,8	0,9	0,9	0	0	0	11	11
1178	22/06/2015	14/12/2015	29/02/2016	16	16	21	21	559	559	21,5	21,5	0,74	0,74	759	759	29,2	29,2	0,9	0,9	0	0	0	11	11
1178	22/06/2015	14/12/2015	23/05/2016	20	20	22	22	493	493	19,7	19,7	0,74	0,74	670	670	26,8	26,8	0,9	0,9	0	0	0	11	11
1207	09/03/2015	17/08/2015	21/10/2014	33	33	31	31	371	371	24,7	24,7	0,67	0,67	555	555	37	37	0,9	0,9	0	0	0
1207	09/03/2015	17/08/2015	04/02/2015	28	28	27	27	544	544	30,2	30,2	0,63	0,63	859	859	47,7	47,7	0,9	0,9	0	0	0	9928	9928
1207	09/03/2015	17/08/2015	27/04/2015	21	21	24	24	312	312	28,4	28,4	0,71	0,71	440	440	40	40	0,9	0,9	0	0	0	11	11
1207	09/03/2015	17/08/2015	25/05/2015	14	14	18	18	304	304	25,3	25,3	0,7	0,7	431	431	35,9	35,9	0,9	0,9	0	0	0	11	11
1207	09/03/2015	17/08/2015	22/06/2015	17	17	26	26		304		25,3		0,7		431		35,9		0,9	0	0	0		11
1207	09/03/2015	17/08/2015	20/07/2015	16	16	23	23		304		25,3		0,7		431		35,9		0,9	0	0	0		11
1207	09/03/2015	17/08/2015	17/08/2015	17	17	24	24	270	270	30	30	0,83	0,83	324	324	36	36	0,9	0,9	0	0	0	11	11
1207	09/03/2015	17/08/2015	24/08/2015	25	25	33	33		270		30		0,83		324		36		0,9	0	0	0		11
1207	09/03/2015	17/08/2015	14/09/2015	36	36	33	33	352	352	29,3	29,3		0,83		324		36	0,9	0,9	0	0	0	11	11
1207	09/03/2015	17/08/2015	09/11/2015	33	33	29	29	455	455	30,3	30,3	0,71	0,71	644	644	42,9	42,9	0,9	0,9	0	0	0	11	11
1207	09/03/2015	17/08/2015	01/02/2016	28	28	26	26	372	372	28,6	28,6	0,7	0,7	529	529	40,7	40,7	0,9	0,9	0	0	0	11	11
1246	24/11/2015	10/05/2016	08/09/2015	68	68	44	44	1118	1118	50,8	50,8	1,54	1,54	724	724	32,9	32,9	0,9	0,9	0	0	0	1789204	1789204
1246	24/11/2015	10/05/2016	24/11/2015	96	96	63	63	680	680	48,6	48,6	1,19	1,19	573	573	40,9	40,9	0,9	0,9	0	0	0	448745	448745			2446
1246	24/11/2015	10/05/2016	01/12/2015	44	44	29	29		680		48,6		1,19		573		40,9		0,9	0	0	0		448745
1246	24/11/2015	10/05/2016	09/12/2015	34	34	23	23	1279	1279	49,2	49,2	1,54	1,54	832	832	32	32	0,9	0,9	0	0	0	59	59
1246	24/11/2015	10/05/2016	22/12/2015	21	21	15	15	887	887	46,7	46,7	1,31	1,31	676	676	35,6	35,6	0,9	0,9	0	0	0	31	31
1246	24/11/2015	10/05/2016	19/01/2016	19	19	19	19		887		46,7		1,31		676		35,6		0,9	0	0	0	11	11
1246	24/11/2015	10/05/2016	16/02/2016	20	20	21	21		887		46,7		1,31		676		35,6		0,9	0	0	0	11	11
1246	24/11/2015	10/05/2016	15/03/2016	22	22	22	22		887		46,7		1,31		676		35,6		0,9	0	0	0	11	11
1246	24/11/2015	10/05/2016	29/03/2016	18	18	18	18	1117	1117	58,8	58,8	2,09	2,09	534	534	28,1	28,1	0,9	0,9	0	0	0		11
1246	24/11/2015	10/05/2016	12/04/2016	21	21	23	23	1013	1013	53,3	53,3		2,09		534		28,1	39	39	0	0	0		11
1246	24/11/2015	10/05/2016	10/05/2016	16	16	19	19	759	759	58,4	58,4		2,09		534		28,1	0,9	0,9	0	0	0	11	11
1246	24/11/2015	10/05/2016	07/06/2016	21	21	21	21		759		58,4		2,09		534		28,1		0,9	0	0	0	11	11
1246	24/11/2015	10/05/2016	17/06/2016	19	19	21	21	1286	1286	53,6	53,6	1,76	1,76	730	730	30,4	30,4	39	39	0	0	0		11
1246	24/11/2015	10/05/2016	02/08/2016	21	21	22	22	1231	1231	51,3	51,3	1,63	1,63	754	754	31,4	31,4	0,9	0,9	0	0	0	11	11
1246	24/11/2015	10/05/2016	15/09/2016	17	17	20	20		1231		51,3		1,63		754		31,4		0,9	0	0	0		11
1246	24/11/2015	10/05/2016	25/10/2016	17	17	27	27	1064	1064	53,2	53,2	1,79	1,79	594	594	29,7	29,7	39	39	0	0	0	11	11
1279	22/04/2015	14/07/2015	10/12/2014	31	31	26	26													0	0	0
1279	22/04/2015	14/07/2015	29/12/2014	39	39	28	28	406	406	31,2	31,2							0,9	0,9	0	0	0
1279	22/04/2015	14/07/2015	04/03/2015	45	45	33	33	456	456	30,4	30,4	0,77	0,77	596	596	39,7	39,7	0,9	0,9	0	0	0	14498	14498
1279	22/04/2015	14/07/2015	27/03/2015	46	46	31	31		456		30,4		0,77		596		39,7		0,9	0	0	0		14498
1279	22/04/2015	14/07/2015	09/04/2015	33	33	24	24	530	530	33,1	33,1	0,89	0,89	594	594	37,1	37,1	0,9	0,9	0	0	0		14498
1279	22/04/2015	14/07/2015	20/05/2015	29	29	23	23	327	327	32,7	32,7	0,87	0,87	378	378	37,8	37,8	0,9	0,9	0	0	0	11	11
1279	22/04/2015	14/07/2015	15/07/2015	17	17	20	20	267	267	38,1	38,1	1,07	1,07	250	250	35,7	35,7	39	39	0	0	0	11	11
1279	22/04/2015	14/07/2015	12/08/2015	16	16	15	15	377	377	34,3	34,3	0,89	0,89	424	424	38,5	38,5	0,9	0,9	0	0	0	11	11
1279	22/04/2015	14/07/2015	07/10/2015	25	25	25	25	464	464	38,7	38,7		0,89		424		38,5	0,9	0,9	0	0	0	11	11
1318	21/02/2018	16/05/2018	15/09/2017	28	28	16	16	651	651	31	31	0,54	0,54	1199	1199	57,1	57,1	0,9	0,9	0	0	0
1318	21/02/2018	16/05/2018	21/02/2018	30	30	12	12	734	734	30,6	30,6	0,51	0,51	1442	1442	60,1	60,1	0,9	0,9	0	0	0	4686426	4686426
1318	21/02/2018	16/05/2018	21/03/2018	21	21	16	16		734		30,6		0,51		1442		60,1	0,9	0,9	0	0	0	11	11
1318	21/02/2018	16/05/2018	18/04/2018	21	21	14	14		734		30,6		0,51		1442		60,1		0,9	0	0	0		11
1318	21/02/2018	16/05/2018	04/05/2018	16	16	10	10	751	751	28,9	28,9	0,47	0,47	1604	1604	61,7	61,7	0,9	0,9	0	0	0		11
1318	21/02/2018	16/05/2018	16/05/2018		16	13	13	765	765	30,6	30,6	0,52	0,52	1478	1478	59,1	59,1	0,9	0,9	0	0	0	11	11
1318	21/02/2018	16/05/2018	13/06/2018	16	16	12	12		765		30,6		0,52		1478		59,1		0,9	0	0	0	11	11
1318	21/02/2018	16/05/2018	08/08/2018	13	13	12	12	630	630	27,4	27,4	0,46	0,46	1369	1369	59,5	59,5	0,9	0,9	0	0	0	11	11
1318	21/02/2018	16/05/2018	31/10/2018	15	15	12	12	561	561	33	33	0,6	0,6	933	933	54,9	54,9	39	39	0	0	0	14	14
1319	16/04/2018	09/07/2018	09/10/2017	46	46	34	34	1024	1024	44,5	44,5							0,9	0,9	0	0	0
1319	16/04/2018	09/07/2018	13/11/2017	62	62	47	47	1021	1021	44,4	44,4							0,9	0,9	0	0	0	574522	574522
1319	16/04/2018	09/07/2018	16/04/2018	49	49	46	46		1021		44,4							39	39	0	0	0	200804	200804
1319	16/04/2018	09/07/2018	03/05/2018	15	15	20	20		1021		44,4								39	0	0	0		200804
1319	16/04/2018	09/07/2018	14/05/2018	15	15	20	20		1021		44,4							39	39	0	0	0	11	11
1319	16/04/2018	09/07/2018	11/06/2018	11	11	20	20		1021		44,4								39	0	0	0		11
1319	16/04/2018	09/07/2018	09/07/2018	10	10	19	19	1221	1221	40,7	40,7	1,83	1,83	666	666	22,2	22,2	39	39	0	0	0	11	11
1319	16/04/2018	09/07/2018	07/08/2018	14	14	15	15		1221		40,7		1,83		666		22,2	39	39	0	0	0	11	11
1319	16/04/2018	09/07/2018	01/10/2018	12	12	23	23	1196	1196	42,7	42,7	2	2	596	596	21,3	21,3	0,9	0,9	0	0	0	11	11
1330	02/10/2017	25/12/2017	28/04/2017	41	41	31	31	1401	1401	53,9	53,9	2,68	2,68	523	523	20,1	20,1	0,9	0,9	0	0	0	563592	563592
1330	02/10/2017	25/12/2017	01/08/2017	32	32	27	27		1401	54,6	54,6	2,68	2,68		523	20,4	20,4	0,9	0,9	0	0	0	103874	103874
1330	02/10/2017	25/12/2017	02/10/2017	63	63	43	43	1615	1615	55,7	55,7	2,77	2,77	583	583	20,1	20,1	0,9	0,9	0	0	0	555678	555678
1330	02/10/2017	25/12/2017	16/10/2017	32	32	28	28		1615		55,7		2,77		583		20,1		0,9	0	0	0		555678
1330	02/10/2017	25/12/2017	30/10/2017	32	32	25	25	1590	1590	49,7	49,7	1,89	1,89	842	842	26,3	26,3	0,9	0,9	0	0	0	18	18
1330	02/10/2017	25/12/2017	27/11/2017	30	30	25	25		1590		49,7		1,89		842		26,3		0,9	0	0	0		18
1330	02/10/2017	25/12/2017	20/12/2017	29	29	22	22	1205	1205	52,4	52,4	2,22	2,22	543	543	23,6	23,6	0,9	0,9	0	0	0	11	11
1330	02/10/2017	25/12/2017	22/01/2018	23	23	23	23	1579	1579	56,4	56,4		2,22		543		23,6		0,9	0	0	0	11	11
1330	02/10/2017	25/12/2017	19/03/2018	16	16	25	25	1077	1077	51,3	51,3	2,32	2,32	464	464	22,1	22,1	0,9	0,9	0	0	0	11	11
1330	02/10/2017	25/12/2017	11/06/2018	20	20	18	18	1300	1300	52	52	2,21	2,21	588	588	23,5	23,5	0,9	0,9	0	0	0	11	11
1340	17/01/2018	11/04/2018	02/09/2017	23	23	34	34	956	956	23,9	23,9	0,43	0,43	2204	2204	55,1	55,1	0,9	0,9	0	0	0
1340	17/01/2018	11/04/2018	17/01/2018	22	22	30	30	806	806	25,2	25,2	0,52	0,52	1552	1552	48,5	48,5	0,9	0,9	0	0	0	2376017	2376017
1340	17/01/2018	11/04/2018	14/02/2018	14	14	23	23		806		25,2		0,52		1552		48,5	0,9	0,9	0	0	0	11	11
1340	17/01/2018	11/04/2018	11/04/2018	16	16	19	19	969	969	26,2	26,2	0,48	0,48	2024	2024	54,7	54,7	0,9	0,9	0	0	0	11	11
1340	17/01/2018	11/04/2018	11/05/2018	18	18	20	20	1076	1076	23,4	23,4	0,44	0,44	2466	2466	53,6	53,6	0,9	0,9	0	0	0	11	11
1340	17/01/2018	11/04/2018	18/05/2018	14	14	18	18		1076		23,4		0,44		2466		53,6		0,9	0	0	0		11
1340	17/01/2018	11/04/2018	04/07/2018	10	10	22	22	923	923	24,3	24,3	0,48	0,48	1934	1934	50,9	50,9	0,9	0,9	0	0	0	11	11
1340	17/01/2018	11/04/2018	25/08/2018		10		22		923	24,6	24,6	0,45	0,45		1934	54,6	54,6	0,9	0,9	0	0	0		11
1370	27/11/2017	19/02/2018	12/06/2017	79	79	47	47	626	626	39,1	39,1	1,66	1,66	376	376	23,5	23,5	39	39	0	0	0
1370	27/11/2017	19/02/2018	28/08/2017	156	156	113	113	926	926	42,1	42,1	1,76	1,76	526	526	23,9	23,9	0,9	0,9	0	0	0	267668	267668
1370	27/11/2017	19/02/2018	27/11/2017	125	125	84	84	666	666	37	37	1,67	1,67	400	400	22,2	22,2	0,9	0,9	0	0	0	85514	85514
1370	27/11/2017	19/02/2018	11/12/2017	63	63	41	41		666		37		1,67		400		22,2		0,9	0	0	0		85514
1370	27/11/2017	19/02/2018	22/12/2017	78	78	55	55		666		37		1,67		400		22,2	0,9	0,9	0	0	0	11	11
1370	27/11/2017	19/02/2018	22/01/2018	68	68	33	33		666		37		1,67		400		22,2		0,9	0	0	0		11
1370	27/11/2017	19/02/2018	19/02/2018	26	26	22	22	886	886	38,5	38,5	1,64	1,64	541	541	23,5	23,5	0,9	0,9	0	0	0	11	11
1370	27/11/2017	19/02/2018	19/03/2018	22	22	21	21		886		38,5		1,64		541		23,5	0,9	0,9	0	0	0	11	11
1370	27/11/2017	19/02/2018	14/05/2018	20	20	22	22	818	818	37,2	37,2	1,62	1,62	506	506	23	23	0,9	0,9	0	0	0	11	11
1393	03/08/2016	26/10/2016	09/03/2016	64	64	54	54	961	961	35,6	35,6	0,82	0,82	1166	1166	43,2	43,2	0,9	0,9	0	0	0
1393	03/08/2016	26/10/2016	08/07/2016	96	96	67	67	1283	1283	41,4	41,4	1,16	1,16	1110	1110	35,8	35,8	0,9	0,9	0	0	0
1393	03/08/2016	26/10/2016	31/08/2016	12	12	20	20		1283		41,4		1,16		1110		35,8	0,9	0,9	0	0	0	11	11
1393	03/08/2016	26/10/2016	05/10/2016	11	11	19	19		1283		41,4		1,16		1110		35,8		0,9	0	0	0		11
1393	03/08/2016	26/10/2016	26/10/2016	13	13	19	19	1347	1347	42,1	42,1	1,1	1,1	1229	1229	38,4	38,4	0,9	0,9	0	0	0	11	11
1393	03/08/2016	26/10/2016	18/11/2016	11	11	22	22	1079	1079	41,5	41,5	1,15	1,15	936	936	36	36	0,9	0,9	0	0	0	11	11
1393	03/08/2016	26/10/2016	18/01/2017	12	12	19	19	1092	1092	36,4	36,4	0,83	0,83	1311	1311	43,7	43,7	0,9	0,9	0	0	0	11	11
1393	03/08/2016	26/10/2016	12/04/2017	13	13	16	16	1290	1290	40,3	40,3	1,09	1,09	1187	1187	37,1	37,1	0,9	0,9	0	0	0	11	11
1428	18/03/2015	02/09/2015	24/10/2014	95	95	73	73	405	405	28,9	28,9	0,55	0,55	742	742	53	53	0,9	0,9	0	0	0	3249104	3249104
1428	18/03/2015	02/09/2015	18/03/2015	159	159	109	109	470	470	29,4	29,4	0,6	0,6	784	784	49	49	0,9	0,9	0	0	0		3249104
1428	18/03/2015	02/09/2015	13/05/2015	37	37	38	38	369	369	28,4	28,4		0,6		784		49	0,9	0,9	0	0	0	11	11
1428	18/03/2015	02/09/2015	02/09/2015	22	22	25	25	276	276	34,5	34,5	0,83	0,83	332	332	41,5	41,5	0,9	0,9	0	0	0	11	11
1428	18/03/2015	02/09/2015	27/11/2015	158	158	111	111	504	504	33,6	33,6	0,71	0,71	705	705	47	47	0,9	0,9	0	0	0	424620	424620
1448	13/12/2017	07/03/2018	28/06/2017	184	184	82	82	691	691	43,2	43,2	1,99	1,99	347	347	21,7	21,7	0,9	0,9	0	0	0
1448	13/12/2017	07/03/2018	18/08/2017	139	139	67	67		691		43,2		1,99		347		21,7		0,9	0	0	0
1448	13/12/2017	07/03/2018	17/10/2017	190	190	109	109	618	618	38,6	38,6	2,44	2,44	253	253	15,8	15,8	0,9	0,9	0	0	0	1128576	1128576
1448	13/12/2017	07/03/2018	23/11/2017	185	185	96	96		618		38,6		2,44		253		15,8		0,9	0	0	0		1128576
1448	13/12/2017	07/03/2018	30/11/2017	169	169	84	84		618		38,6		2,44		253		15,8		0,9	0	0	0		1128576
1448	13/12/2017	07/03/2018	13/12/2017	229	229	113	113	603	603	43,1	43,1	2,6	2,6	232	232	16,6	16,6	0,9	0,9	0	0	0	732825	732825
1448	13/12/2017	07/03/2018	10/01/2018	429	429	140	140	524	524	34,9	34,9	2,12	2,12	248	248	16,5	16,5	0,9	0,9	0	0	0	11	11
1448	13/12/2017	07/03/2018	07/03/2018	66	66	45	45	470	470	39,2	39,2	2,33	2,33	202	202	16,8	16,8	0,9	0,9	0	0	0	11	11
1448	13/12/2017	07/03/2018	04/04/2018	68	68	46	46		470		39,2		2,33		202		16,8		0,9	0	0	0	11	11
1448	13/12/2017	07/03/2018	30/05/2018	54	54	40	40	542	542	41,7	41,7	2,29	2,29	237	237	18,2	18,2	0,9	0,9	0	0	0	11	11
1448	13/12/2017	07/03/2018	22/08/2018	40	40	43	43	552	552	39,4	39,4	2,05	2,05	269	269	19,2	19,2	39	39	0	0	0	11	11
1467	02/05/2018	25/07/2018	09/11/2017	24	24	41	41	288	288	24	24	0,63	0,63	460	460	38,3	38,3	39	39	0	0	0	4425413	4425413
1467	02/05/2018	25/07/2018	22/03/2018	20	20	31	31	362	362	30,2	30,2	0,88	0,88	414	414	34,5	34,5	0,9	0,9	0	0	0	2654936	2654936
1467	02/05/2018	25/07/2018	02/05/2018	24	24	27	27	377	377	31,4	31,4	0,84	0,84	446	446	37,2	37,2	0,9	0,9	0	0	0	730352	730352
1467	02/05/2018	25/07/2018	16/05/2018	16	16	24	24		377		31,4		0,84		446		37,2		0,9	0	0	0		730352
1467	02/05/2018	25/07/2018	30/05/2018	16	16	23	23		377		31,4		0,84		446		37,2	0,9	0,9	0	0	0	11	11
1467	02/05/2018	25/07/2018	27/06/2018	14	14	23	23		377		31,4		0,84		446		37,2		0,9	0	0	0		11
1467	02/05/2018	25/07/2018	25/07/2018	19	19	25	25	308	308	25,7	25,7	0,74	0,74	418	418	34,8	34,8	0,9	0,9	0	0	0	11	11
1467	02/05/2018	25/07/2018	22/08/2018	16	16	24	24		308		25,7		0,74		418		34,8	39	39	0	0	0	11	11
1467	02/05/2018	25/07/2018	17/10/2018	16	16	27	27	396	396	26,4	26,4	0,76	0,76	519	519	34,6	34,6	39	39	0	0	0	14	14
1470	02/05/2018	03/08/2018	19/12/2017	171	171	117	117	507	507	16,9	16,9	0,65	0,65	786	786	26,2	26,2	0,9	0,9	0	0	0	1374169	1374169
1470	02/05/2018	03/08/2018	22/03/2018	219	219	148	148		507		16,9		0,65		786		26,2		0,9	0	0	0		1374169
1470	02/05/2018	03/08/2018	02/05/2018	296	296	196	196	612	612	20,4	20,4	0,59	0,59	1038	1038	34,6	34,6	0,9	0,9	0	0	0	646674	646674
1470	02/05/2018	03/08/2018	16/05/2018	127	127	74	74		612		20,4		0,59		1038		34,6		0,9	0	0	0		646674
1470	02/05/2018	03/08/2018	30/05/2018	111	111	59	59		612		20,4		0,59		1038		34,6	0,9	0,9	0	0	0	11	11
1470	02/05/2018	03/08/2018	27/06/2018	66	66	41	41	745	745	16,2	16,2	0,47	0,47	1587	1587	34,5	34,5	0,9	0,9	0	0	0		11
1470	02/05/2018	03/08/2018	03/08/2018	99	99	55	55	647	647	19,6	19,6	0,56	0,56	1152	1152	34,9	34,9	0,9	0,9	0	0	0	11	11
1470	02/05/2018	03/08/2018	04/10/2018	170	170	91	91	810	810	17,6	17,6	0,48	0,48	1674	1674	36,4	36,4	0,9	0,9	0	0	0	11	11
1470	02/05/2018	03/08/2018	19/10/2018	160	160	82	82		810		17,6		0,48		1674		36,4		0,9	0	0	0		11
1476	01/04/2015	23/06/2015	14/10/2014	40	40	35	35	716	716	26,5	26,5							39	39	0	0	0
1476	01/04/2015	23/06/2015	06/03/2015	22	22	23	23	804	804	26,8	26,8							0,9	0,9	0	0	0	172883	172883
1476	01/04/2015	23/06/2015	01/04/2015	29	29	21	21		804		26,8								0,9	0	0	0		172883
1476	01/04/2015	23/06/2015	08/04/2015	41	41	30	30		804		26,8								0,9	0	0	0	153	153
1476	01/04/2015	23/06/2015	15/04/2015	32	32	30	30		804		26,8								0,9	0	0	0	43	43
1476	01/04/2015	23/06/2015	29/04/2015	26	26	25	25	517	517	24,6	24,6	0,47	0,47	1109	1109	52,8	52,8	0,9	0,9	0	0	0	31	31
1476	01/04/2015	23/06/2015	27/05/2015	23	23	22	22		517		24,6		0,47		1109		52,8		0,9	0	0	0	11	11
1476	01/04/2015	23/06/2015	24/06/2015	25	25	23	23	467	467	31,1	31,1		0,47		1109		52,8	39	39	0	0	0	11	11
1476	01/04/2015	23/06/2015	23/07/2015	15	15	17	17		467		31,1		0,47		1109		52,8		39	0	0	0	11	11
1476	01/04/2015	23/06/2015	16/09/2015	13	13	15	15	642	642	29,2	29,2	0,56	0,56	1148	1148	52,2	52,2	0,9	0,9	0	0	0	11	11
1481	22/11/2017	14/02/2018	11/07/2017	38	38	40	40	391	391	18,6	18,6	0,39	0,39	1012	1012	48,2	48,2	0,9	0,9	0	0	0	1766632	1766632
1481	22/11/2017	14/02/2018	22/11/2017	43	43	41	41	422	422	17,6	17,6	0,38	0,38	1123	1123	46,8	46,8	0,9	0,9	0	0	0	1208531	1208531
1481	22/11/2017	14/02/2018	06/12/2017	25	25	32	32		422		17,6		0,38		1123		46,8		0,9	0	0	0		1208531
1481	22/11/2017	14/02/2018	18/12/2017	30	30	30	30	612	612	20,4	20,4	0,44	0,44	1380	1380	46	46	0,9	0,9	0	0	0	11	11
1481	22/11/2017	14/02/2018	17/01/2018	18	18	31	31		612		20,4		0,44		1380		46		0,9	0	0	0		11
1481	22/11/2017	14/02/2018	14/02/2018	24	24	28	28	543	543	23,6	23,6	0,51	0,51	1074	1074	46,7	46,7	0,9	0,9	0	0	0	11	11
1481	22/11/2017	14/02/2018	14/03/2018	16	16	28	28		543		23,6		0,51		1074		46,7	0,9	0,9	0	0	0	11	11
1481	22/11/2017	14/02/2018	09/05/2018	21	21	35	35	577	577	22,2	22,2	0,49	0,49	1167	1167	44,9	44,9	0,9	0,9	0	0	0	11	11
1481	22/11/2017	14/02/2018	27/07/2018	16	16	28	28	547	547	23,8	23,8	0,53	0,53	1037	1037	45,1	45,1	0,9	0,9	0	0	0	11	11
1497	15/02/2016	01/08/2016	13/10/2015	96	96	92	92	1228	1228	39,6	39,6	1,49	1,49	822	822	26,5	26,5	0,9	0,9	0	0	0
1497	15/02/2016	01/08/2016	29/01/2016	45	45	48	48	823	823	32,9	32,9	1,22	1,22	675	675	27	27	0,9	0,9	0	0	0	248148	248148
1497	15/02/2016	01/08/2016	15/02/2016	60	60	53	53		823		32,9		1,22		675		27		0,9	0	0	0		248148
1497	15/02/2016	01/08/2016	29/02/2016	18	18	24	24		823		32,9		1,22		675		27		0,9	0	0	0		248148
1497	15/02/2016	01/08/2016	14/03/2016	15	15	27	27	926	926	35,6	35,6		1,22		675		27	39	39	0	0	0	11	11
1497	15/02/2016	01/08/2016	11/04/2016	15	15	26	26		926		35,6		1,22		675		27		39	0	0	0		11
1497	15/02/2016	01/08/2016	09/05/2016	14	14	26	26	644	644	32,2	32,2	1,61	1,61	400	400	20	20	0,9	0,9	0	0	0	11	11
1497	15/02/2016	01/08/2016	06/06/2016	15	15	26	26		644		32,2		1,61		400		20		0,9	0	0	0		11
1497	15/02/2016	01/08/2016	28/06/2016	19	19	31	31	546	546	32,1	32,1	1,58	1,58	345	345	20,3	20,3	0,9	0,9	0	0	0		11
1497	15/02/2016	01/08/2016	04/07/2016	17	17	26	26		546		32,1		1,58		345		20,3		0,9	0	0	0		11
1497	15/02/2016	01/08/2016	01/08/2016	18	18	23	23		546		32,1		1,58		345		20,3		0,9	0	0	0		11
1497	15/02/2016	01/08/2016	29/08/2016	15	15	29	29	1004	1004	47,8	47,8	1,88	1,88	533	533	25,4	25,4	0,9	0,9	0	0	0	11	11
1497	15/02/2016	01/08/2016	24/10/2016	21	21	25	25	855	855	32,9	32,9	1,12	1,12	767	767	29,5	29,5	0,9	0,9	0	0	0	11	11
1497	15/02/2016	01/08/2016	02/12/2016	30	30	35	35	980	980	35	35	1,12	1,12	876	876	31,3	31,3	39	39	0	0	0	11	11
1497	15/02/2016	01/08/2016	16/01/2017	22	22	23	23	939	939	36,1	36,1	1,46	1,46	642	642	24,7	24,7	0,9	0,9	0	0	0	11	11
1504	11/06/2015	25/11/2015	22/12/2014	112	112	118	118													0	0	0
1504	11/06/2015	25/11/2015	03/03/2015	112	112	106	106	706	706	30,7	30,7	0,91	0,91	773	773	33,6	33,6	0,9	0,9	0	0	0
1504	11/06/2015	25/11/2015	11/06/2015	105	105	109	109	587	587	32,6	32,6		0,91		773		33,6	0,9	0,9	0	0	0	535306	535306
1504	11/06/2015	25/11/2015	08/07/2015	23	23	31	31	525	525	30,9	30,9	0,79	0,79	668	668	39,3	39,3	0,9	0,9	0	0	0	11	11
1504	11/06/2015	25/11/2015	22/07/2015	21	21	28	28		525		30,9		0,79		668		39,3		0,9	0	0	0		11
1504	11/06/2015	25/11/2015	05/08/2015	23	23	33	33		525		30,9		0,79		668		39,3		0,9	0	0	0		11
1504	11/06/2015	25/11/2015	02/09/2015	18	18		33		525	31,9	31,9	0,81	0,81		668	39,5	39,5	0,9	0,9	0	0	0	11	11
1504	11/06/2015	25/11/2015	30/09/2015	25	25	29	29		525		31,9		0,81		668		39,5		0,9	0	0	0		11
1504	11/06/2015	25/11/2015	28/10/2015	25	25	32	32		525		31,9		0,81		668		39,5		0,9	0	0	0		11
1504	11/06/2015	25/11/2015	25/11/2015	22	22	27	27	561	561	40,1	40,1	1,03	1,03	543	543	38,8	38,8	39	39	0	0	0	11	11
1504	11/06/2015	25/11/2015	21/12/2015	23	23	26	26	469	469	33,5	33,5	0,79	0,79	596	596	42,6	42,6	0,9	0,9	0	0	0	11	11
1504	11/06/2015	25/11/2015	17/02/2016	21	21	29	29	483	483	32,2	32,2	0,76	0,76	638	638	42,5	42,5	0,9	0,9	0	0	0	11	11
1504	11/06/2015	25/11/2015	29/04/2016	24	24	33	33	814	814	33,9	33,9	0,77	0,77	1058	1058	44,1	44,1	0,9	0,9	0	0	0	11	11
1512	08/07/2015	22/12/2015	16/02/2015	53	53	58	58	191	191	23,9	23,9							0,9	0,9	0	0	0	348298	348298
1512	08/07/2015	22/12/2015	11/04/2015	37	37	47	47		191		23,9								0,9	0	0	0		348298
1512	08/07/2015	22/12/2015	29/05/2015	63	63	77	77		191		23,9								0,9	0	0	0	7904	7904
1512	08/07/2015	22/12/2015	08/07/2015	51	51	60	60	209	209	23,2	23,2	0,63	0,63	329	329	36,6	36,6	0,9	0,9	0	0	0	13539	13539
1512	08/07/2015	22/12/2015	30/09/2015	22	22	28	28	188	188	26,9	26,9	0,77	0,77	246	246	35,1	35,1	0,9	0,9	0	0	0	11	11
1512	08/07/2015	22/12/2015	28/10/2015	21	21	32	32		188		26,9		0,77		246		35,1		0,9	0	0	0		11
1512	08/07/2015	22/12/2015	25/11/2015	22	22	29	29		188		26,9		0,77		246		35,1		0,9	0	0	0		11
1512	08/07/2015	22/12/2015	22/12/2015	21	21	26	26	167	167	23,9	23,9	0,71	0,71	236	236	33,7	33,7	0,9	0,9	0	0	0	11	11
1512	08/07/2015	22/12/2015	20/01/2016	22	22	29	29		167		23,9		0,71		236		33,7		0,9	0	0	0	11	11
1512	08/07/2015	22/12/2015	16/03/2016	19	19	31	31	206	206	22,9	22,9	0,68	0,68	304	304	33,8	33,8	0,9	0,9	0	0	0	11	11
1527		27/12/2017	25/05/2018	31	31	28	28	686	686	42,9	42,9	1,63	1,63	422	422	26,4	26,4	0,9	0,9	0	0	0	11	11
1527	04/10/2017	27/12/2017	15/05/2017	67	67	64	64	762	762	44,8	44,8	1,79	1,79	425	425	25	25	0,9	0,9	0	0	0	1574187	1574187
1527	04/10/2017	27/12/2017	07/09/2017	65	65	66	66		762		44,8		1,79		425		25		0,9	0	0	0	2656256	2656256
1527	04/10/2017	27/12/2017	04/10/2017	76	76	78	78	725	725	45,3	45,3	1,8	1,8	403	403	25,2	25,2	0,9	0,9	0	0	0	1297823	1297823
1527	04/10/2017	27/12/2017	18/10/2017	36	36	38	38		725		45,3		1,8		403		25,2		0,9	0	0	0		1297823
1527	04/10/2017	27/12/2017	31/10/2017	34	34	35	35	857	857	50,4	50,4	2	2	428	428	25,2	25,2	0,9	0,9	0	0	0	35	35
1527	04/10/2017	27/12/2017	29/11/2017	36	36	36	36		857		50,4		2		428		25,2		0,9	0	0	0		35
1527	04/10/2017	27/12/2017	27/12/2017	34	34	31	31		857		50,4		2		428		25,2	0,9	0,9	0	0	0	11	11
1527	04/10/2017	27/12/2017	29/01/2018	34	34	31	31		857		50,4		2		428		25,2	39	39	0	0	0	11	11
1527	04/10/2017	27/12/2017	21/03/2018	29	29	34	34	692	692	40,7	40,7	1,78	1,78	389	389	22,9	22,9	0,9	0,9	0	0	0	11	11
1527	04/10/2017	27/12/2017	25/05/2018	31	31	28	28	686	686	42,9	42,9	1,63	1,63	422	422	26,4	26,4	0,9	0,9	0	0	0	11	11
1531	12/03/2018	04/06/2018	17/11/2017	22	22	30	30	918	918	45,9	45,9	1,63	1,63	562	562	28,1	28,1	0,9	0,9	0	0	0	169008	169008
1531	12/03/2018	04/06/2018	19/02/2018	15	15	24	24	785	785	46,2	46,2	1,43	1,43	547	547	32,2	32,2	0,9	0,9	0	0	0	325819	325819
1531	12/03/2018	04/06/2018	09/04/2018	12	12	19	19		785		46,2		1,43		547		32,2	0,9	0,9	0	0	0	18	18
1531	12/03/2018	04/06/2018	07/05/2018	11	11	17	17		785		46,2		1,43		547		32,2		0,9	0	0	0		18
1531	12/03/2018	04/06/2018	04/06/2018	12	12	16	16	860	860	47,8	47,8	1,61	1,61	533	533	29,6	29,6	0,9	0,9	0	0	0	11	11
1531	12/03/2018	04/06/2018	02/07/2018	11	11	19	19		860		47,8		1,61		533		29,6		0,9	0	0	0		11
1531	12/03/2018	04/06/2018	27/08/2018	10	10	18	18	884	884	46,5	46,5	1,46	1,46	604	604	31,8	31,8	0,9	0,9	0	0	0	11	11
1531	12/03/2018	04/06/2018	22/09/2018	10	10	18	18		884		46,5		1,46		604		31,8		0,9	0	0	0		11
1531	12/03/2018	04/06/2018	13/11/2018	16	16	24	24	899	899	47,3	47,3	1,58	1,58	568	568	29,9	29,9	39	39	0	0	0	14	14
1536	11/04/2018	03/07/2018	05/12/2017	144	144	77	77	1040	1040	41,6	41,6	1,66	1,66	628	628	25,1	25,1	0,9	0,9	0	0	0	2432880	2432880
1536	11/04/2018	03/07/2018	11/04/2018	200	200	126	126	1052	1052	50,1	50,1	1,85	1,85	569	569	27,1	27,1	0,9	0,9	0	0	0	3448130	3448130
1536	11/04/2018	03/07/2018	24/04/2018	132	132	62	62		1052		50,1		1,85		569		27,1		0,9	0	0	0		3448130
1536	11/04/2018	03/07/2018	09/05/2018	65	65	43	43		1052		50,1		1,85		569		27,1	0,9	0,9	0	0	0	11	11
1536	11/04/2018	03/07/2018	06/06/2018	47	47	28	28		1052		50,1		1,85		569		27,1		0,9	0	0	0		11
1536	11/04/2018	03/07/2018	04/07/2018	31	31	21	21	989	989	47,1	47,1	1,73	1,73	571	571	27,2	27,2	0,9	0,9	0	0	0	11	11
1536	11/04/2018	03/07/2018	01/08/2018	23	23	20	20		989		47,1		1,73		571		27,2		0,9	0	0	0		11
1536	11/04/2018	03/07/2018	08/09/2018	23	23	21	21	1116	1116	48,5	48,5	1,73	1,73	646	646	28,1	28,1	0,9	0,9	0	0	0		11
1536	11/04/2018	03/07/2018	26/09/2018	17	17	17	17	958	958	47,9	47,9	1,92	1,92	498	498	24,9	24,9	0,9	0,9	0	0	0	11	11
1565	17/06/2015	09/09/2015	19/12/2014	79	79	97	97	341	341	14	14							49	49	0	0	0
1565	17/06/2015	09/09/2015	27/01/2015	97	97	110	110		341		14								49	0	0	0
1565	17/06/2015	09/09/2015	13/05/2015	98	98	100	100	271	271	12,9	12,9							0,9	0,9	0	0	0
1565	17/06/2015	09/09/2015	15/07/2015	25	25	28	28	524	524	16,9	16,9	0,46	0,46	1147	1147	37	37	0,9	0,9	0	0	0	18	18
1565	17/06/2015	09/09/2015	12/08/2015	28	28	26	26		524		16,9		0,46		1147		37		0,9	0	0	0	11	11
1565	17/06/2015	09/09/2015	09/09/2015	31	31	30	30	482	482	17,2	17,2	0,41	0,41	1168	1168	41,7	41,7	0,9	0,9	0	0	0	11	11
1565	17/06/2015	09/09/2015	07/10/2015	113	113	86	86	425	425	17	17		0,41		1168		41,7	0,9	0,9	0	0	0	1760048	1760048
1565	17/06/2015	09/09/2015	02/12/2015	40	40	37	37	546	546	17,6	17,6	0,46	0,46	1187	1187	38,3	38,3	0,9	0,9	0	0	0	6536109	6536109
1565	17/06/2015	09/09/2015	12/02/2016	69	69	56	56		546		17,6		0,46		1187		38,3		0,9	0	0	0		6536109
1584	01/07/2015	16/12/2015	24/03/2015	56	56	42	42	1099	1099	45,8	45,8	1,75	1,75	626	626	26,1	26,1	39	39	0	0	0	1015411	1015411
1584	01/07/2015	16/12/2015	01/07/2015	48	48	36	36	1291	1291	46,1	46,1		1,75		626		26,1	39	39	0	0	0	929619	929619
1584	01/07/2015	16/12/2015	08/07/2015	23	23	21	21		1291		46,1		1,75		626		26,1		39	0	0	0	15	15
1584	01/07/2015	16/12/2015	15/07/2015	21	21	20	20		1291		46,1		1,75		626		26,1		39	0	0	0	11	11
1584	01/07/2015	16/12/2015	29/07/2015	18	18	20	20	788	788	52,5	52,5	2,15	2,15	366	366	24,4	24,4	0,9	0,9	0	0	0	11	11
1584	01/07/2015	16/12/2015	23/09/2015	14	14	14	14	977	977	54,3	54,3	2,24	2,24	436	436	24,2	24,2	177	177	0	1	0	11	11
1584	01/07/2015	16/12/2015	21/10/2015	17	17	16	16		977		54,3		2,24		436		24,2	136	136	0	0	0		11
1584	01/07/2015	16/12/2015	16/12/2015	15	15	16	16	778	778	48,6	48,6	1,84	1,84	422	422	26,4	26,4	0,9	0,9	0	0	0	11	11		98
1584	01/07/2015	16/12/2015	13/01/2016	13	13	16	16	773	773	51,5	51,5	1,88	1,88	411	411	27,4	27,4	39	39	0	0	0	11	11
1584	01/07/2015	16/12/2015	09/03/2016	21	21	20	20	1046	1046	49,8	49,8	2,41	2,41	435	435	20,7	20,7	0,9	0,9	0	0	0	11	11
1584	01/07/2015	16/12/2015	01/06/2016	20	20	22	22	763	763	47,7	47,7	1,78	1,78	429	429	26,8	26,8	39	39	0	0	0	11	11
1597	01/07/2015	16/12/2015	29/12/2014	44	44	46	46													0	0	0
1597	01/07/2015	16/12/2015	12/02/2015	44	44	57	57	240	240	26,7	26,7	2,57	2,57	94	94	10,4	10,4	39	39	0	0	0
1597	01/07/2015	16/12/2015	14/05/2015	54	54	70	70		240		26,7		2,57		94		10,4		39	0	0	0
1597	01/07/2015	16/12/2015	10/06/2015		54		70	329	329	25,3	25,3	1,98	1,98	166	166	12,8	12,8	0,9	0,9	0	0	0	1242077	1242077
1597	01/07/2015	16/12/2015	29/07/2015	49	49	54	54	295	295	29,5	29,5	3,21	3,21	92	92	9,2	9,2	0,9	0,9	0	0	0	22	22
1597	01/07/2015	16/12/2015	16/12/2015	74	74	70	70	299	299	27,2	27,2	2,8	2,8	107	107	9,7	9,7	0,9	0,9	0	0	0	11	11
1597	01/07/2015	16/12/2015	07/01/2016	46	46	43	43		299		27,2		2,8		107		9,7		0,9	0	0	0		11
1597	01/07/2015	16/12/2015	19/01/2016	53	53	60	60		299		27,2		2,8		107		9,7		0,9	0	0	0	11	11
1597	01/07/2015	16/12/2015	09/03/2016	30	30	37	37	242	242	30,3	30,3	2,75	2,75	88	88	11	11	0,9	0,9	0	0	0	11	11
1645	12/02/2018	09/04/2018	11/01/2018	34	34	46	46	308	308	23,7	23,7	0,48	0,48	642	642	49,4	49,4	0,9	0,9	0	0	0	1185480	1185480
1645	12/02/2018	09/04/2018	12/02/2018	57	57	90	90		308		23,7		0,48		642		49,4		0,9	0	0	0		1185480
1645	12/02/2018	09/04/2018	05/03/2018	16	16	23	23		308		23,7		0,48		642		49,4		0,9	0	0	0		1185480
1645	12/02/2018	09/04/2018	12/03/2018	17	17	26	26		308		23,7		0,48		642		49,4	0,9	0,9	0	0	0	11	11
1645	12/02/2018	09/04/2018	09/04/2018	14	14	27	27	303	303	23,3	23,3	0,44	0,44	685	685	52,7	52,7	0,9	0,9	0	0	0	11	11
1645	12/02/2018	09/04/2018	07/05/2018	21	21	27	27		303		23,3		0,44		685		52,7		0,9	0	0	0	11	11
1645	12/02/2018	09/04/2018	02/07/2018	18	18	25	25	315	315	22,5	22,5	0,43	0,43	731	731	52,2	52,2	0,9	0,9	0	0	0	11	11
1647	23/05/2018	17/08/2018	20/01/2018	85	85	47	47	491	491	28,9	28,9	0,91	0,91	542	542	31,9	31,9	0,9	0,9	0	0	0
1647	23/05/2018	17/08/2018	24/02/2018	39	39	29	29		491		28,9		0,91		542		31,9		0,9	0	0	0	78355	78355
1647	23/05/2018	17/08/2018	23/05/2018	89	89	51	51	483	483	30,2	30,2	1,01	1,01	478	478	29,9	29,9	0,9	0,9	0	0	0	205524	205524
1647	23/05/2018	17/08/2018	20/06/2018	16	16	24	24		483		30,2		1,01		478		29,9	0,9	0,9	0	0	0	11	11
1647	23/05/2018	17/08/2018	22/08/2018	21	21	23	23	629	629	28,6	28,6	0,86	0,86	730	730	33,2	33,2	0,9	0,9	0	0	0	11	11
1647	23/05/2018	17/08/2018	06/11/2018	19	19	29	29	715	715	32,5	32,5	0,87	0,87	825	825	37,5	37,5	39	39	0	0	0	14	14
1647	23/05/2018	17/08/2018	30/01/2019	20	20	24	24		715		32,5		0,87		825		37,5		39	0	0	0	14	14
1654	08/11/2017	31/01/2018	12/07/2017	57	57	74	74	1453	1453	53,8	53,8	2,04	2,04	713	713	26,4	26,4	0,9	0,9	0	0	0
1654	08/11/2017	31/01/2018	08/11/2017	66	66	99	99	1124	1124	51,1	51,1	1,74	1,74	647	647	29,4	29,4	39	39	0	0	0	2542194	2542194
1654	08/11/2017	31/01/2018	22/11/2017	17	17	33	33		1124		51,1		1,74		647		29,4		39	0	0	0		2542194
1654	08/11/2017	31/01/2018	06/12/2017	16	16	30	30	1624	1624	49,2	49,2	1,65	1,65	987	987	29,9	29,9	39	39	0	0	0		2542194
1654	08/11/2017	31/01/2018	03/01/2018	19	19	25	25		1624		49,2		1,65		987		29,9		39	0	0	0		2542194
1654	08/11/2017	31/01/2018	31/01/2018	28	28	36	36	1581	1581	51	51	1,75	1,75	905	905	29,2	29,2	0,9	0,9	0	0	0	11	11
1654	08/11/2017	31/01/2018	28/02/2018	29	29	30	30		1581		51		1,75		905		29,2	39	39	0	0	0	11	11
1654	08/11/2017	31/01/2018	26/04/2018	20	20	23	23	1500	1500	50	50	1,44	1,44	1041	1041	34,7	34,7	0,9	0,9	0	0	0	11	11
1654	08/11/2017	31/01/2018	18/07/2018	17	17	25	25	1523	1523	54,4	54,4	1,92	1,92	795	795	28,4	28,4	39	39	0	0	0	11	11
1655	11/08/2015	26/01/2016	14/03/2015	119	119	134	134	148	148	12,3	12,3	0,34	0,34	438	438	36,5	36,5	0,9	0,9	0	0	0
1655	11/08/2015	26/01/2016	27/06/2015	104	104	111	111	193	193	13,8	13,8	0,38	0,38	510	510	36,4	36,4	0,9	0,9	0	0	0	649379	649379
1655	11/08/2015	26/01/2016	11/08/2015	87	87	116	116	182	182	14	14	0,37	0,37	494	494	38	38	0,9	0,9	0	0	0	284510	284510
1655	11/08/2015	26/01/2016	18/08/2015	36	36	41	41		182		14		0,37		494		38		0,9	0	0	0	104	104
1655	11/08/2015	26/01/2016	26/08/2015	39	39	72	72		182		14		0,37		494		38		0,9	0	0	0	20	20
1655	11/08/2015	26/01/2016	08/09/2015	30	30	53	53	132	132	14,7	14,7	0,41	0,41	320	320	35,5	35,5	0,9	0,9	0	0	0	11	11
1655	11/08/2015	26/01/2016	22/09/2015	29	29	48	48		132		14,7		0,41		320		35,5		0,9	0	0	0		11
1655	11/08/2015	26/01/2016	06/10/2015	27	27	48	48		132		14,7		0,41		320		35,5		0,9	0	0	0		11
1655	11/08/2015	26/01/2016	03/11/2015	22	22	34	34	157	157	14,3	14,3	0,34	0,34	457	457	41,5	41,5	0,9	0,9	0	0	0	11	11
1655	11/08/2015	26/01/2016	01/12/2015	19	19	28	28		157		14,3		0,34		457		41,5		0,9	0	0	0		11
1655	11/08/2015	26/01/2016	29/12/2015	20	20	34	34		157		14,3		0,34		457		41,5		0,9	0	0	0	11	11
1655	11/08/2015	26/01/2016	26/01/2016	25	25	28	28	106	106	15,2	15,2	0,38	0,38	277	277	39,6	39,6	0,9	0,9	0	0	0	11	11
1655	11/08/2015	26/01/2016	23/02/2016	21	21	32	32		106		15,2		0,38		277		39,6		0,9	0	0	0	11	11
1655	11/08/2015	26/01/2016	02/04/2016	22	22	35	35	167	167	18,5	18,5	0,41	0,41	406	406	45,1	45,1	0,9	0,9	0	0	0	27	27
1655	11/08/2015	26/01/2016	27/04/2016	22	22	30	30		167		18,5		0,41		406		45,1		0,9	0	0	0	11	11
1655	11/08/2015	26/01/2016	03/06/2016	17	17	29	29	143	143	15,9	15,9	0,36	0,36	402	402	44,7	44,7	39	39	0	0	0	11	11
1655	11/08/2015	26/01/2016	01/07/2016	19	19	26	26		143		15,9		0,36		402		44,7		39	0	0	0		11
1655	11/08/2015	26/01/2016	12/07/2016	16	16	27	27	124	124	13,8	13,8	0,3	0,3	409	409	45,4	45,4	0,9	0,9	0	0	0	11	11
1666	22/04/2015	13/07/2015	15/01/2015	69	69	114	114	902	902	32,2	32,2	0,7	0,7	1285	1285	45,9	45,9	0,9	0,9	0	0	0	151940	151940
1666	22/04/2015	13/07/2015	22/04/2015	59	59	80	80	722	722	34,4	34,4	0,79	0,79	914	914	43,5	43,5	39	39	0	0	0	1626898	1626898
1666	22/04/2015	13/07/2015	30/06/2015	29	29	41	41	588	588	29,4	29,4	0,66	0,66	896	896	44,8	44,8	0,9	0,9	0	0	0	11	11
1666	22/04/2015	13/07/2015	03/07/2015	26	26	41	41	496	496	35,4	35,4	0,81	0,81	609	609	43,5	43,5	44	44	0	0	0		11
1666	22/04/2015	13/07/2015	14/07/2015	28	28	38	38	442	442	34	34	0,63	0,63	701	701	53,9	53,9		44	0	0	0	11	11
1666	22/04/2015	13/07/2015	11/08/2015	56	56	58	58		442		34		0,63		701		53,9		44	0	0	0	11	11
1666	22/04/2015	13/07/2015	06/10/2015	65	65	64	64	678	678	35,7	35,7	0,85	0,85	802	802	42,2	42,2	0,9	0,9	0	0	0	11	11
1667	27/01/2016	13/07/2016	29/10/2015	117	117	58	58	863	863	34,5	34,5	0,88	0,88	978	978	39,1	39,1	0,9	0,9	0	0	0	1276700	1276700
1667	27/01/2016	13/07/2016	25/01/2016	155	155	87	87	684	684	38	38		0,88		978		39,1	0,9	0,9	0	0	0	574658	574658
1667	27/01/2016	13/07/2016	10/02/2016	22	22	20	20		684		38		0,88		978		39,1		0,9	0	0	0		574658
1667	27/01/2016	13/07/2016	24/02/2016	15	15	19	19	840	840	36,5	36,5	0,96	0,96	879	879	38,2	38,2	0,9	0,9	0	0	0	13	13
1667	27/01/2016	13/07/2016	23/03/2016	19	19	26	26		840		36,5		0,96		879		38,2		0,9	0	0	0		13
1667	27/01/2016	13/07/2016	20/04/2016	20	20	23	23	592	592	37	37	1,05	1,05	566	566	35,4	35,4	0,9	0,9	0	0	0	11	11
1667	27/01/2016	13/07/2016	18/05/2016	15	15	23	23		592		37		1,05		566		35,4		0,9	0	0	0		11
1667	27/01/2016	13/07/2016	15/06/2016	16	16	20	20		592		37		1,05		566		35,4		0,9	0	0	0		11
1667	27/01/2016	13/07/2016	13/07/2016	14	14	21	21	489	489	34,9	34,9	0,92	0,92	529	529	37,8	37,8	0,9	0,9	0	0	0	11	11
1667	27/01/2016	13/07/2016	10/08/2016	17	17	24	24		489		34,9		0,92		529		37,8		0,9	0	0	0	11	11
1667	27/01/2016	13/07/2016	05/10/2016	17	17	22	22	803	803	34,9	34,9	1,04	1,04	768	768	33,4	33,4	0,9	0,9	0	0	0	11	11
1667	27/01/2016	13/07/2016	28/12/2016	19	19	24	24	798	798	38	38	1,25	1,25	636	636	30,3	30,3	0,9	0,9	0	0	0	11	11
1681	09/06/2016	24/09/2016	30/12/2015	112	112	126	126	1174	1174	30,1	30,1	0,92	0,92	1271	1271	32,6	32,6	0,9	0,9	0	0	0
1681	09/06/2016	24/09/2016	06/05/2016	121	121	125	125	1043	1043	28,2	28,2	0,79	0,79	1321	1321	35,7	35,7	0,9	0,9	0	0	0
1681	09/06/2016	24/09/2016	09/06/2016	123	123	135	135		1043		28,2		0,79		1321		35,7		0,9	0	0	0
1681	09/06/2016	24/09/2016	18/06/2016	56	56	58	58		1043		28,2		0,79		1321		35,7		0,9	0	0	0
1681	09/06/2016	24/09/2016	06/07/2016	46	46	48	48	1088	1088	35,1	35,1	0,76	0,76	1426	1426	46	46	0,9	0,9	0	0	0	11	11
1681	09/06/2016	24/09/2016	01/08/2016	43	43	45	45		1088		35,1		0,76		1426		46		0,9	0	0	0		11
1681	09/06/2016	24/09/2016	03/09/2016	64	64	66	66	932	932	34,5	34,5	1,04	1,04	894	894	33,1	33,1	0,9	0,9	0	0	0	11	11
1681	09/06/2016	24/09/2016	24/09/2016	42	42	52	52		932		34,5		1,04		894		33,1		0,9	0	0	0		11
1681	09/06/2016	24/09/2016	22/10/2016	56	56	58	58		932		34,5		1,04		894		33,1		0,9	0	0	0	11	11
1681	09/06/2016	24/09/2016	09/12/2016	71	71	59	59	940	940	32,4	32,4	0,92	0,92	1018	1018	35,1	35,1	0,9	0,9	0	0	0	11	11
1681	09/06/2016	24/09/2016	04/01/2017	50	50	55	55		940		32,4		0,92		1018		35,1	0,9	0,9	0	0	0	11	11
1697	26/02/2018	23/04/2018	02/01/2018	37	37	35	35	1014	1014	33,8	33,8	0,87	0,87	1164	1164	38,8	38,8	0,9	0,9	0	0	0
1697	26/02/2018	23/04/2018	26/02/2018	39	39	29	29	955	955	38,2	38,2	0,9	0,9	1058	1058	42,3	42,3	0,9	0,9	0	0	0	2124867	2124867
1697	26/02/2018	23/04/2018	12/03/2018	12	12	17	17		955		38,2		0,9		1058		42,3		0,9	0	0	0		2124867
1697	26/02/2018	23/04/2018	26/03/2018	13	13	17	17		955		38,2		0,9		1058		42,3	0,9	0,9	0	0	0	11	11
1697	26/02/2018	23/04/2018	23/04/2018	15	15	20	20	837	837	32,2	32,2	0,95	0,95	884	884	34	34	0,9	0,9	0	0	0	11	11
1697	26/02/2018	23/04/2018	02/05/2018	15	15	17	17	896	896	28,9	28,9	0,82	0,82	1088	1088	35,1	35,1	39	39	0	0	0	11	11
1697	26/02/2018	23/04/2018	21/05/2018	14	14	18	18	837	837	31	31	0,9	0,9	932	932	34,5	34,5	0,9	0,9	0	0	0	11	11
1697	26/02/2018	23/04/2018	08/10/2018	13	13	24	24		837		31		0,9		932		34,5	0,9	0,9	0	0	0	14	14
1730	05/02/2018	30/04/2018	22/07/2017	43	43	40	40	765	765	45	45							0,9	0,9	0	0	0
1730	05/02/2018	30/04/2018	30/09/2017	33	33	34	34	780	780	45,9	45,9							39	39	0	0	0	37310	37310
1730	05/02/2018	30/04/2018	05/02/2018	36	36	36	36	498	498	45,3	45,3	1,46	1,46	341	341	31	31	0,9	0,9	0	0	0	224499	224499
1730	05/02/2018	30/04/2018	19/02/2018	25	25	33	33		498		45,3		1,46		341		31		0,9	0	0	0		224499
1730	05/02/2018	30/04/2018	05/03/2018	23	23	27	27		498		45,3		1,46		341		31	39	39	0	0	0	11	11
1730	05/02/2018	30/04/2018	03/04/2018	24	24	26	26		498		45,3		1,46		341		31		39	0	0	0		11
1730	05/02/2018	30/04/2018	30/04/2018	21	21	29	29	707	707	41,6	41,6	1,2	1,2	590	590	34,7	34,7	0,9	0,9	0	0	0	11	11
1730	05/02/2018	30/04/2018	26/05/2018	25	25	31	31		707		41,6		1,2		590		34,7		0,9	0	0	0	11	11
1730	05/02/2018	30/04/2018	23/07/2018	20	20	24	24	721	721	42,4	42,4	1,25	1,25	578	578	34	34	0,9	0,9	0	0	0	11	11
1730	05/02/2018	30/04/2018	15/10/2018	19	19	33	33	640	640	45,7	45,7	1,44	1,44	445	445	31,8	31,8	0,9	0,9	0	0	0	14	14
1756	14/04/2015	07/07/2015	03/01/2015	170	170	185	185	838	838	26,2	26,2	0,79	0,79	1062	1062	33,2	33,2	0,9	0,9	0	0	0	1276711	1276711
1756	14/04/2015	07/07/2015	14/04/2015	163	163	152	152	866	866	23,4	23,4		0,79		1062		33,2	0,9	0,9	0	0	0		1276711
1756	14/04/2015	07/07/2015	09/06/2015	25	25	26	26	594	594	21,2	21,2	0,6	0,6	983	983	35,1	35,1	39	39	0	0	0	11	11
1756	14/04/2015	07/07/2015	07/07/2015	23	23	25	25	777	777	25,9	25,9	0,75	0,75	1041	1041	34,7	34,7	0,9	0,9	0	0	0	11	11
1756	14/04/2015	07/07/2015	06/08/2015	32	32	29	29	813	813	30,1	30,1	0,84	0,84	964	964	35,7	35,7	39	39	0	0	0	11	11
1756	14/04/2015	07/07/2015	29/09/2015	38	38	32	32	1048	1048	26,2	26,2	0,57	0,57	1824	1824	45,6	45,6	0,9	0,9	0	0	0	11	11
1756	14/04/2015	07/07/2015	19/11/2015	37	37	32	32	836	836	20,9	20,9		0,57		1824		45,6	0,9	0,9	0	0	0		11
1756	14/04/2015	07/07/2015	22/12/2015	32	32	27	27	845	845	20,6	20,6	0,58	0,58	1451	1451	35,4	35,4	0,9	0,9	0	0	0	11	11
1763	11/04/2018	03/07/2018	10/10/2017	84	84	77	77	742	742	26,5	26,5	0,42	0,42	1747	1747	62,4	62,4	0,9	0,9	0	0	0	645487	645487
1763	11/04/2018	03/07/2018	11/04/2018	87	87	68	68	924	924	30,8	30,8	0,54	0,54	1707	1707	56,9	56,9	0,9	0,9	0	0	0	474075	474075
1763	11/04/2018	03/07/2018	06/06/2018	27	27	30	30		924		30,8		0,54		1707		56,9	39	39	0	0	0	11	11
1763	11/04/2018	03/07/2018	04/07/2018	24	24	32	32	886	886	21,1	21,1	0,35	0,35	2524	2524	60,1	60,1	0,9	0,9	0	0	0	11	11
1763	11/04/2018	03/07/2018	03/08/2018	23	23	32	32		886		21,1		0,35		2524		60,1		0,9	0	0	0		11
1763	11/04/2018	03/07/2018	26/09/2018		23	35	35	1053	1053	27	27	0,48	0,48	2196	2196	56,3	56,3	0,9	0,9	0	0	0	11	11
1834	16/05/2018	07/08/2018	09/02/2018			57	57													0	0	0
1834	16/05/2018	07/08/2018	17/02/2018	43	43	50	50	1394	1394	34	34							0,9	0,9	0	0	0
1834	16/05/2018	07/08/2018	24/04/2018	26	26	40	40	1251	1251	36,8	36,8							0,9	0,9	0	0	0
1834	16/05/2018	07/08/2018	16/05/2018		26		40		1251		36,8							0,9	0,9	0	0	0	113037	113037
1834	16/05/2018	07/08/2018	21/05/2018	23	23	28	28		1251		36,8								0,9	0	0	0		113037
1834	16/05/2018	07/08/2018	30/05/2018	17	17	25	25		1251		36,8								0,9	0	0	0		113037
1834	16/05/2018	07/08/2018	13/06/2018		17	27	27	1147	1147	37	37	0,86	0,86	1339	1339	43,2	43,2	0,9	0,9	0	0	0	11	11
1834	16/05/2018	07/08/2018	11/07/2018	14	14	26	26		1147		37		0,86		1339		43,2		0,9	0	0	0		11
1834	16/05/2018	07/08/2018	08/08/2018	11	11	27	27	920	920	36,8	36,8	0,89	0,89	1035	1035	41,4	41,4	0,9	0,9	0	0	0	11	11
1834	16/05/2018	07/08/2018	28/08/2018		11	30	30		920		36,8		0,89		1035		41,4		0,9	0	0	0		11
1834	16/05/2018	07/08/2018	05/09/2018	12	12	29	29		920		36,8		0,89		1035		41,4		0,9	0	0	0		11
1834	16/05/2018	07/08/2018	19/10/2018	15	15	28	28	1458	1458	33,9	33,9		0,89		1035		41,4	0,9	0,9	0	0	0	14	14
1862	27/05/2015	19/08/2015	25/11/2014	99	99	109	109	375	375	25	25	0,74	0,74	509	509	33,9	33,9	0,9	0,9	0	0	0
1862	27/05/2015	19/08/2015	06/05/2015	68	68	73	73	278	278	18,5	18,5	0,55	0,55	506	506	33,7	33,7	0,9	0,9	0	0	0	287874	287874
1862	27/05/2015	19/08/2015	27/05/2015	70	70	83	83		278		18,5		0,55		506		33,7		0,9	0	0	0		287874
1862	27/05/2015	19/08/2015	05/06/2015	25	25	25	25		278		18,5		0,55		506		33,7		0,9	0	0	0	40	40
1862	27/05/2015	19/08/2015	09/06/2015	16	16	22	22		278		18,5		0,55		506		33,7		0,9	0	0	0	11	11
1862	27/05/2015	19/08/2015	24/06/2015	16	16	21	21	394	394	19,7	19,7		0,55		506		33,7	0,9	0,9	0	0	0	11	11
1862	27/05/2015	19/08/2015	22/07/2015	14	14	22	22		394		19,7		0,55		506		33,7		0,9	0	0	0		11
1862	27/05/2015	19/08/2015	19/08/2015	15	15	19	19	405	405	27	27		0,55		506		33,7	0,9	0,9	0	0	0	11	11
1862	27/05/2015	19/08/2015	31/08/2015	15	15	21	21		405		27		0,55		506		33,7		0,9	0	0	0		11
1862	27/05/2015	19/08/2015	16/09/2015	19	19	22	22		405		27		0,55		506		33,7		0,9	0	0	0	11	11
1862	27/05/2015	19/08/2015	11/11/2015	17	17	21	21	316	316	28,7	28,7	0,79	0,79	402	402	36,5	36,5	0,9	0,9	0	0	0	11	11
1862	27/05/2015	19/08/2015	02/02/2016	15	15	17	17	322	322	26,8	26,8	0,72	0,72	449	449	37,4	37,4	0,9	0,9	0	0	0	11	11
1886	11/09/2017	04/12/2017	06/05/2017	162	162	112	112	487	487	20,3	20,3	0,64	0,64	761	761	31,7	31,7	0,9	0,9	0	0	0	542510	542510
1886	11/09/2017	04/12/2017	28/07/2017	170	170	122	122	525	525	25	25	0,79	0,79	662	662	31,5	31,5	0,9	0,9	0	0	0		542510
1886	11/09/2017	04/12/2017	11/09/2017	159	159	129	129	434	434	21,7	21,7	0,68	0,68	634	634	31,7	31,7	0,9	0,9	0	0	0	1081139	1081139
1886	11/09/2017	04/12/2017	25/09/2017	52	52	31	31		434		21,7		0,68		634		31,7		0,9	0	0	0	31	31
1886	11/09/2017	04/12/2017	09/10/2017	31	31	30	30	454	454	21,6	21,6		0,68		634		31,7	0,9	0,9	0	0	0	11	11
1886	11/09/2017	04/12/2017	04/12/2017	36	36	37	37	380	380	19	19	0,62	0,62	612	612	30,6	30,6	0,9	0,9	0	0	0	11	11
1886	11/09/2017	04/12/2017	08/01/2018	28	28	31	31	424	424	22,3	22,3	0,67	0,67	631	631	33,2	33,2	39	39	0	0	0	11	11
1886	11/09/2017	04/12/2017	26/02/2018	36	36	34	34	475	475	21,6	21,6	0,66	0,66	715	715	32,5	32,5	0,9	0,9	0	0	0	11	11
1886	11/09/2017	04/12/2017	21/05/2018	33	33	27	27	725	725	23,4	23,4	0,59	0,59	1240	1240	40	40	0,9	0,9	0	0	0	11	11
1898	10/02/2016	27/07/2016	01/10/2015	143	143	100	100	356	356	29,7	29,7	0,61	0,61	581	581	48,4	48,4	0,9	0,9	0	0	0
1898	10/02/2016	27/07/2016	25/11/2015	117	117	106	106	273	273	21	21	0,59	0,59	464	464	35,7	35,7	0,9	0,9	0	0	0	1931559	1931559
1898	10/02/2016	27/07/2016	27/01/2016	143	143	125	125	301	301	21,5	21,5	0,59	0,59	514	514	36,7	36,7	0,9	0,9	0	0	0	1367035	1367035
1898	10/02/2016	27/07/2016	24/02/2016	47	47	36	36		301		21,5		0,59		514		36,7		0,9	0	0	0		1367035
1898	10/02/2016	27/07/2016	09/03/2016	42	42	36	36		301		21,5		0,59		514		36,7	0,9	0,9	0	0	0	43	43
1898	10/02/2016	27/07/2016	06/04/2016	36	36	29	29		301		21,5		0,59		514		36,7		0,9	0	0	0	11	11
1898	10/02/2016	27/07/2016	05/05/2016	54	54	40	40	378	378	21	21	0,57	0,57	661	661	36,7	36,7	0,9	0,9	0	0	0	11	11
1898	10/02/2016	27/07/2016	01/06/2016	66	66	41	41		378		21		0,57		661		36,7		0,9	0	0	0		11
1898	10/02/2016	27/07/2016	01/07/2016	50	50	36	36		378		21		0,57		661		36,7		0,9	0	0	0		11
1898	10/02/2016	27/07/2016	27/07/2016	41	41	33	33	554	554	27,7	27,7	0,66	0,66	842	842	42,1	42,1	0,9	0,9	0	0	0	11	11
1898	10/02/2016	27/07/2016	20/09/2016	42	42	35	35	578	578	23,1	23,1	0,64	0,64	903	903	36,1	36,1	0,9	0,9	0	0	0	11	11
1898	10/02/2016	27/07/2016	18/11/2016	46	46	38	38	499	499	20,8	20,8	0,58	0,58	859	859	35,8	35,8	39	39	0	0	0	11	11
1907	14/09/2016	21/12/2016	10/09/2016	109	109	78	78	948	948	41,2	41,2	1,63	1,63	582	582	25,3	25,3	39	39	0	0	0	191115	191115
1907	14/09/2016	21/12/2016	28/09/2016	140	140	75	75		948		41,2		1,63		582		25,3		39	0	0	0		191115
1907	14/09/2016	21/12/2016	12/10/2016	25	25	29	29		948		41,2		1,63		582		25,3		39	0	0	0		191115
1907	14/09/2016	21/12/2016	26/10/2016	16	16	19	19	517	517	36,9	36,9	1,69	1,69	305	305	21,8	21,8	0,9	0,9	0	0	0	11	11
1907	14/09/2016	21/12/2016	23/11/2016	12	12	19	19		517		36,9		1,69		305		21,8		0,9	0	0	0		11
1907	14/09/2016	21/12/2016	21/12/2016	18	18	25	25	256	256	36,6	36,6	1,58	1,58	162	162	23,1	23,1	0,9	0,9	0	0	0	11	11
1907	14/09/2016	21/12/2016	18/01/2017	21	21	24	24	552	552	36,8	36,8	1,82	1,82	303	303	20,2	20,2	0,9	0,9	0	0	0	11	11
1907	14/09/2016	21/12/2016	15/03/2017	22	22	23	23	720	720	37,9	37,9	1,8	1,8	401	401	21,1	21,1	0,9	0,9	0	0	0	11	11
1938	11/11/2015	26/04/2016	05/05/2015	90	90	72	72	384	384	29,5	29,5							0,9	0,9	0	0	0	6119506	6119506
1938	11/11/2015	26/04/2016	04/06/2015	132	132	126	126	349	349	29,1	29,1							0,9	0,9	0	0	0		6119506
1938	11/11/2015	26/04/2016	19/10/2015	84	84	73	73	664	664	31,6	31,6	0,78	0,78	851	851	40,5	40,5	0,9	0,9	0	0	0	979270	979270
1938	11/11/2015	26/04/2016	11/11/2015	82	82	68	68	443	443	29,5	29,5	0,75	0,75	587	587	39,1	39,1	0,9	0,9	0	0	0	1587555	1587555
1938	11/11/2015	26/04/2016	18/11/2015	63	63	51	51		443		29,5		0,75		587		39,1		0,9	0	0	0		1587555
1938	11/11/2015	26/04/2016	25/11/2015	70	70	58	58		443		29,5		0,75		587		39,1		0,9	0	0	0		1587555
1938	11/11/2015	26/04/2016	09/12/2015	72	72	67	67	355	355	32,3	32,3	0,9	0,9	395	395	35,9	35,9	0,9	0,9	0	0	0	11	11
1938	11/11/2015	26/04/2016	05/01/2016	77	77	67	67	397	397	33,1	33,1	0,9	0,9	443	443	36,9	36,9	39	39	0	0	0	11	11
1938	11/11/2015	26/04/2016	19/04/2016	75	75	81	81	359	359	32,6	32,6	0,83	0,83	432	432	39,3	39,3	0,9	0,9	0	0	0	11	11
1938	11/11/2015	26/04/2016	15/07/2016	48	48	57	57	686	686	34,3	34,3	0,86	0,86	802	802	40,1	40,1	0,9	0,9	0	0	0	11	11
1949	11/12/2017	05/02/2018	31/08/2017	95	95	60	60	502	502	22,8	22,8							0,9	0,9	0	0	0	769144	769144
1949	11/12/2017	05/02/2018	11/12/2017	96	96	54	54	405	405	23,8	23,8	0,56	0,56	723	723	42,5	42,5	0,9	0,9	0	0	0	501867	501867
1949	11/12/2017	05/02/2018	27/12/2017	40	40	36	36		405		23,8		0,56		723		42,5		0,9	0	0	0		501867
1949	11/12/2017	05/02/2018	08/01/2018	34	34	37	37		405		23,8		0,56		723		42,5	0,9	0,9	0	0	0	19	19
1949	11/12/2017	05/02/2018	05/02/2018	39	39	52	52	448	448	22,4	22,4	0,57	0,57	780	780	39	39	0,9	0,9	0	0	0	11	11
1949	11/12/2017	05/02/2018	05/03/2018	33	33	44	44		448		22,4		0,57		780		39	0,9	0,9	0	0	0	11	11
1949	11/12/2017	05/02/2018	30/04/2018	25	25	28	28	409	409	22,7	22,7	0,61	0,61	671	671	37,3	37,3	0,9	0,9	0	0	0	11	11
1949	11/12/2017	05/02/2018	16/07/2018	26	26	36	36	448	448	23,6	23,6	0,64	0,64	699	699	36,8	36,8	0,9	0,9	0	0	0	11	11
1961	18/04/2018	12/06/2018	14/10/2017	20	20	24	24	1103	1103	44,1	44,1	1,18	1,18	935	935	37,4	37,4	0,9	0,9	0	0	0
1961	18/04/2018	12/06/2018	18/04/2018	35	35	33	33	698	698	38,8	38,8	1,45	1,45	482	482	26,8	26,8	0,9	0,9	0	0	0	646674	646674
1961	18/04/2018	12/06/2018	05/05/2018	29	29	35	35		698		38,8		1,45		482		26,8		0,9	0	0	0		646674
1961	18/04/2018	12/06/2018	16/05/2018	23	23	27	27	693	693	33	33	1,09	1,09	634	634	30,2	30,2	0,9	0,9	0	0	0	11	11
1961	18/04/2018	12/06/2018	13/06/2018	16	16	20	20	736	736	40,9	40,9	1,29	1,29	572	572	31,8	31,8	0,9	0,9	0	0	0	11	11
1961	18/04/2018	12/06/2018	14/07/2018	15	15	23	23		736		40,9		1,29		572		31,8		0,9	0	0	0		11
1961	18/04/2018	12/06/2018	05/09/2018	22	22	36	36	858	858	39	39	1,29	1,29	667	667	30,3	30,3	0,9	0,9	0	0	0	11	11
1986	18/04/2018	10/07/2018	25/09/2017	154	154	97	97	1565	1565	44,7	44,7	1,25	1,25	1257	1257	35,9	35,9	0,9	0,9	0	0	0
1986	18/04/2018	10/07/2018	27/11/2017	152	152	91	91		1565		44,7		1,25		1257		35,9		0,9	0	0	0
1986	18/04/2018	10/07/2018	21/12/2017	129	129	86	86	1099	1099	45,8	45,8	1,34	1,34	821	821	34,2	34,2	0,9	0,9	0	0	0	1771070	1771070
1986	18/04/2018	10/07/2018	14/02/2018	116	116	79	79	1544	1544	44,1	44,1	1,21	1,21	1278	1278	36,5	36,5	39	39	0	0	0		1771070
1986	18/04/2018	10/07/2018	22/02/2018	138	138	92	92		1544		44,1		1,21		1278		36,5		39	0	0	0		1771070
1986	18/04/2018	10/07/2018	18/04/2018	121	121	72	72	1190	1190	49,6	49,6	1,39	1,39	857	857	35,7	35,7	0,9	0,9	0	0	0	486830	486830
1986	18/04/2018	10/07/2018	02/05/2018	36	36	27	27		1190		49,6		1,39		857		35,7		0,9	0	0	0		486830
1986	18/04/2018	10/07/2018	11/05/2018	48	48	35	35		1190		49,6		1,39		857		35,7	0,9	0,9	0	0	0	11	11
1986	18/04/2018	10/07/2018	11/06/2018	34	34	24	24		1190		49,6		1,39		857		35,7		0,9	0	0	0	11	11
1986	18/04/2018	10/07/2018	11/07/2018	39	39	30	30	1568	1568	44,8	44,8	1,19	1,19	1316	1316	37,6	37,6	0,9	0,9	0	0	0	11	11
1986	18/04/2018	10/07/2018	08/08/2018	21	21	21	21	1635	1635	44,2	44,2	1,3	1,3	1262	1262	34,1	34,1	0,9	0,9	0	0	0	11	11
1986	18/04/2018	10/07/2018	30/08/2018	18	18	19	19		1635		44,2		1,3		1262		34,1		0,9	0	0	0		11
1986	18/04/2018	10/07/2018	03/09/2018	15	15	20	20		1635		44,2		1,3		1262		34,1		0,9	0	0	0		11
1986	18/04/2018	10/07/2018	03/10/2018	14	14	27	27	1421	1421	40,6	40,6	1,15	1,15	1239	1239	35,4	35,4	0,9	0,9	0	0	0	11	11
1986	18/04/2018	10/07/2018	11/10/2018	18	18	23	23		1421		40,6		1,15		1239		35,4		0,9	0	0	0		11
1986	18/04/2018	10/07/2018	28/11/2018	21	21	25	25	1677	1677	43	43	1,19	1,19	1404	1404	36	36	0,9	0,9	0	0	0	14	14
1986	18/04/2018	10/07/2018	01/12/2018	20	20	26	26		1677		43		1,19		1404		36		0,9	0	0	0		14
2001	08/11/2017	30/01/2018	04/05/2017	73	73	44	44	714	714	34	34					33,6	33,6	0,9	0,9	0	0	0
2001	08/11/2017	30/01/2018	29/08/2017	61	61	51	51		714		34						33,6		0,9	0	0	0	532480	532480
2001	08/11/2017	30/01/2018	29/09/2017	76	76	44	44	605	605	35,6	35,6						33,6	0,9	0,9	0	0	0		532480
2001	08/11/2017	30/01/2018	08/11/2017	60	60	50	50		605		35,6						33,6		0,9	0	0	0	879569	879569
2001	08/11/2017	30/01/2018	22/11/2017	16	16	19	19		605		35,6						33,6		0,9	0	0	0		879569
2001	08/11/2017	30/01/2018	06/12/2017	14	14	19	19		605		35,6						33,6	0,9	0,9	0	0	0	11	11
2001	08/11/2017	30/01/2018	03/01/2018	21	21	43	43		605		35,6						33,6		0,9	0	0	0		11
2001	08/11/2017	30/01/2018	31/01/2018	19	19	22	22	751	751	39,5	39,5	1,25	1,25	602	602	31,7	31,7	0,9	0,9	0	0	0	11	11
2001	08/11/2017	30/01/2018	21/02/2018	16	16	22	22	667	667	35,1	35,1		1,25		602		31,7	0,9	0,9	0	0	0		11
2001	08/11/2017	30/01/2018	09/05/2018	24	24	26	26	775	775	36,9	36,9	1,15	1,15	674	674	32,1	32,1	0,9	0,9	0	0	0	11	11
2001	08/11/2017	30/01/2018	10/07/2018	16	16	22	22	659	659	36,6	36,6		1,15		674		32,1	0,9	0,9	0	0	0	11	11
2022	25/05/2015	09/11/2015	12/01/2015	151	151	140	140	598	598	26	26							0,9	0,9	0	0	0
2022	25/05/2015	09/11/2015	10/03/2015	145	145	124	124	395	395	20,8	20,8							0,9	0,9	0	0	0	590001	590001
2022	25/05/2015	09/11/2015	25/05/2015	157	157	131	131	586	586	27,9	27,9	0,58	0,58	1008	1008	48	48	0,9	0,9	0	0	0	102918	102918
2022	25/05/2015	09/11/2015	01/06/2015	62	62	42	42		586		27,9		0,58		1008		48		0,9	0	0	0	29	29
2022	25/05/2015	09/11/2015	08/06/2015	50	50	40	40		586		27,9		0,58		1008		48		0,9	0	0	0	11	11
2022	25/05/2015	09/11/2015	22/06/2015	48	48	35	35	500	500	26,3	26,3	0,52	0,52	960	960	50,5	50,5	39	39	0	0	0	11	11
2022	25/05/2015	09/11/2015	20/07/2015	39	39	35	35		500		26,3		0,52		960		50,5		39	0	0	0		11
2022	25/05/2015	09/11/2015	17/08/2015	35	35	29	29	423	423	30,2	30,2	0,59	0,59	713	713	50,9	50,9		39	0	0	0	11	11
2022	25/05/2015	09/11/2015	14/09/2015	34	34	32	32		423		30,2		0,59		713		50,9		39	0	0	0		11
2022	25/05/2015	09/11/2015	12/10/2015	33	33	25	25		423		30,2		0,59		713		50,9		39	0	0	0		11
2022	25/05/2015	09/11/2015	09/11/2015	27	27	24	24	320	320	20	20	0,31	0,31	1021	1021	63,8	63,8	39	39	0	0	0	11	11
2022	25/05/2015	09/11/2015	23/11/2015	35	35	34	34		320		20		0,31		1021		63,8		39	0	0	0		11
2022	25/05/2015	09/11/2015	14/12/2015	53	53	52	52	188	188	26,8	26,8	0,69	0,69	273	273	39	39	0,9	0,9	0	0	0	11	11
2022	25/05/2015	09/11/2015	01/02/2016	36	36	48	48	189	189	21	21	0,43	0,43	436	436	48,4	48,4	0,9	0,9	0	0	0	11	11
2033	15/05/2018	08/08/2018	23/10/2017	39	39	55	55	888	888	35,5	35,5	0,77	0,77	1148	1148	45,9	45,9	0,9	0,9	0	0	0	24613	24613
2033	15/05/2018	08/08/2018	20/04/2018	66	66	53	53	896	896	30,9	30,9	0,87	0,87	1030	1030	35,5	35,5	0,9	0,9	0	0	0	82748	82748
2033	15/05/2018	08/08/2018	15/05/2018	55	55	57	57		896		30,9		0,87		1030		35,5		0,9	0	0	0	269670	269670
2033	15/05/2018	08/08/2018	30/05/2018	20	20	27	27		896		30,9		0,87		1030		35,5		0,9	0	0	0		269670
2033	15/05/2018	08/08/2018	13/06/2018	18	18	29	29	801	801	30,8	30,8	0,92	0,92	868	868	33,4	33,4	0,9	0,9	0	0	0	11	11
2033	15/05/2018	08/08/2018	11/07/2018	20	20	31	31		801		30,8		0,92		868		33,4		0,9	0	0	0		11
2033	15/05/2018	08/08/2018	08/08/2018	21	21	33	33	812	812	29	29	0,84	0,84	966	966	34,5	34,5	0,9	0,9	0	0	0	11	11
2033	15/05/2018	08/08/2018	05/11/2018	22	22	35	35	822	822	31,6	31,6	0,88	0,88	939	939	36,1	36,1	39	39	0	0	0	14	14
2036	26/05/2015	09/11/2015	03/12/2014	19	19	28	28	171	171	24,4	24,4	0,5	0,5	341	341	48,7	48,7	39	39	0	0	0
2036	26/05/2015	09/11/2015	04/03/2015	11	11	24	24	239	239	23,9	23,9	0,47	0,47	509	509	50,9	50,9	0,9	0,9	0	0	0
2036	26/05/2015	09/11/2015	26/05/2015	14	14	22	22	165	165	20,6	20,6	0,39	0,39	424	424	53	53	0,9	0,9	0	0	0	160	160
2036	26/05/2015	09/11/2015	29/05/2015	11	11	24	24	354	354	22,1	22,1	0,43	0,43	829	829	51,8	51,8	0,9	0,9	0	0	0	11	11
2036	26/05/2015	09/11/2015	03/06/2015	10	10	22	22		354		22,1		0,43		829		51,8	0,9	0,9	0	0	0	11	11
2036	26/05/2015	09/11/2015	14/07/2015	11	11	22	22		354		22,1		0,43		829		51,8	0,9	0,9	0	0	0	11	11
2036	26/05/2015	09/11/2015	21/07/2015	10	10	22	22		354		22,1		0,43		829		51,8	39	39	0	0	0	11	11
2036	26/05/2015	09/11/2015	27/10/2015	7	7	17	17	298	298	27,1	27,1	0,51	0,51	590	590	53,6	53,6	0,9	0,9	0	0	0	11	11
2036	26/05/2015	09/11/2015	10/11/2015	8	8	16	16	266	266	29,5	29,5	0,51	0,51	518	518	57,5	57,5		0,9	0	0	0	11	11
2036	26/05/2015	09/11/2015	15/12/2015	9	9	17	17	239	239	23,9	23,9	0,42	0,42	563	563	56,3	56,3	94	94	1	0	0	11	11
2036	26/05/2015	09/11/2015	02/02/2016	12	12	25	25	224	224	24,9	24,9	0,48	0,48	467	467	51,9	51,9	0,9	0,9	0	0	0	11	11
2063	25/01/2016	11/07/2016	11/09/2015	72	72	45	45	684	684	23,6	23,6	0,39	0,39	1746	1746	60,2	60,2	39	39	0	0	0	1826554	1826554
2063	25/01/2016	11/07/2016	24/12/2015	97	97	49	49	608	608	21,7	21,7	0,42	0,42	1462	1462	52,2	52,2	70	70	0	0	0		1826554
2063	25/01/2016	11/07/2016	25/01/2016	67	67	41	41		608		21,7		0,42		1462		52,2	0,9	0,9	0	0	0	2901016	2901016
2063	25/01/2016	11/07/2016	01/02/2016	36	36	50	50		608		21,7		0,42		1462		52,2		0,9	0	0	0		2901016
2063	25/01/2016	11/07/2016	08/02/2016	75	75	40	40		608		21,7		0,42		1462		52,2		0,9	0	0	0		2901016
2063	25/01/2016	11/07/2016	22/02/2016	61	61	29	29	1217	1217	46,8	46,8	1,45	1,45	840	840	32,3	32,3	39	39	0	0	0	11	11
2063	25/01/2016	11/07/2016	21/03/2016	32	32	25	25		1217		46,8		1,45		840		32,3		39	0	0	0		11
2063	25/01/2016	11/07/2016	18/04/2016	20	20	16	16	583	583	23,3	23,3	0,45	0,45	1303	1303	52,1	52,1	0,9	0,9	0	0	0	11	11
2063	25/01/2016	11/07/2016	16/05/2016	12	12	16	16	484	484	22	22	0,45	0,45	1065	1065	48,4	48,4	0,9	0,9	0	0	0		11
2063	25/01/2016	11/07/2016	13/06/2016	17	17	16	16		484		22		0,45		1065		48,4		0,9	0	0	0		11
2063	25/01/2016	11/07/2016	11/07/2016	14	14	20	20		484		22		0,45		1065		48,4		0,9	0	0	0	11	11
2063	25/01/2016	11/07/2016	08/08/2016	17	17	19	19	535	535	22,3	22,3	0,45	0,45	1198	1198	49,9	49,9	0,9	0,9	0	0	0	11	11
2063	25/01/2016	11/07/2016	03/10/2016	17	17	20	20	573	573	22,9	22,9	0,5	0,5	1138	1138	45,5	45,5	0,9	0,9	0	0	0	11	11
2072	06/09/2017	29/11/2017	14/04/2017	86	86	78	78													0	0	0	233100	233100
2072	06/09/2017	29/11/2017	06/06/2017	107	107	84	84	816	816	34	34					44,7	44,7	0,9	0,9	0	0	0		233100
2072	06/09/2017	29/11/2017	15/06/2017	92	92	72	72		816		34						44,7		0,9	0	0	0		233100
2072	06/09/2017	29/11/2017	06/09/2017	94	94	72	72	850	850	34	34	0,75	0,75	1133	1133	45,3	45,3	0,9	0,9	0	0	0	1615747	1615747
2072	06/09/2017	29/11/2017	20/09/2017	56	56	52	52		850		34		0,75		1133		45,3		0,9	0	0	0		1615747
2072	06/09/2017	29/11/2017	04/10/2017	52	52	41	41		850		34		0,75		1133		45,3	0,9	0,9	0	0	0	38	38
2072	06/09/2017	29/11/2017	30/10/2017	44	44	49	49		850		34		0,75		1133		45,3		0,9	0	0	0	42	42
2072	06/09/2017	29/11/2017	21/11/2017	91	91	67	67		850		34		0,75		1133		45,3		0,9	0	0	0		42
2072	06/09/2017	29/11/2017	29/11/2017	47	47	37	37	963	963	34,4	34,4	0,74	0,74	1294	1294	46,2	46,2	0,9	0,9	0	0	0		42
2072	06/09/2017	29/11/2017	27/12/2017	37	37	44	44	862	862	30,8	30,8	0,63	0,63	1361	1361	48,6	48,6	0,9	0,9	0	0	0	11	11
2072	06/09/2017	29/11/2017	21/02/2018	37	37	43	43	835	835	32,1	32,1	0,7	0,7	1196	1196	46	46	0,9	0,9	0	0	0	11	11
2072	06/09/2017	29/11/2017	16/05/2018	33	33	29	29	860	860	30,7	30,7	0,66	0,66	1296	1296	46,3	46,3	0,9	0,9	0	0	0	11	11
2080	20/06/2016	05/12/2016	31/12/2015															77	77	0	0	0	1194407	1194407
2080	20/06/2016	05/12/2016	26/03/2016	140	140	92	92	844	844	29,1	29,1							0,9	0,9	0	0	0		1194407
2080	20/06/2016	05/12/2016	20/06/2016	101	101	72	72	891	891	29,7	29,7							0,9	0,9	0	0	0	157751	157751
2080	20/06/2016	05/12/2016	04/07/2016	27	27	27	27		891		29,7								0,9	0	0	0	11	11
2080	20/06/2016	05/12/2016	18/07/2016	23	23	25	25		891		29,7							0,9	0,9	0	0	0	11	11
2080	20/06/2016	05/12/2016	12/08/2016	26	26	32	32		891		29,7								0,9	0	0	0		11
2080	20/06/2016	05/12/2016	12/09/2016	24	24	28	28	835	835	34,8	34,8	0,92	0,92	912	912	38	38	39	39	0	0	0	11	11
2080	20/06/2016	05/12/2016	10/10/2016	27	27	30	30		835		34,8		0,92		912		38		39	0	0	0		11
2080	20/06/2016	05/12/2016	07/11/2016	27	27	60	60		835		34,8		0,92		912		38		39	0	0	0		11
2080	20/06/2016	05/12/2016	05/12/2016	21	21	27	27	703	703	29,3	29,3	0,71	0,71	984	984	41	41	70	70	1	0	0	11	11
2080	20/06/2016	05/12/2016	02/01/2017	26	26	28	28	740	740	27,4	27,4	0,69	0,69	1075	1075	39,8	39,8	39	39	0	0	0	11	11
2080	20/06/2016	05/12/2016	27/02/2017	20	20	26	26	868	868	28	28	0,74	0,74	1175	1175	37,9	37,9	0,9	0,9	0	0	0	11	11
2080	20/06/2016	05/12/2016	22/05/2017	22	22	30	30	795	795	28,4	28,4	0,73	0,73	1086	1086	38,8	38,8	0,9	0,9	0	0	0	11	11
2098	26/03/2015	09/09/2015	15/12/2014	33	33	37	37	829	829	30,7	30,7	0,64	0,64	1288	1288	47,7	47,7	0,9	0,9	0	0	0
2098	26/03/2015	09/09/2015	26/03/2015	219	219	181	181		829		30,7		0,64		1288		47,7		0,9	0	0	0
2098	26/03/2015	09/09/2015	20/05/2015	23	23	27	27	658	658	29,9	29,9		0,64		1288		47,7	0,9	0,9	0	0	0
2098	26/03/2015	09/09/2015	17/06/2015	24	24	32	32	529	529	31,1	31,1	0,74	0,74	717	717	42,2	42,2	0,9	0,9	0	0	0	11	11
2098	26/03/2015	09/09/2015	09/09/2015	24	24	29	29	694	694	40,8	40,8	0,95	0,95	729	729	42,9	42,9	0,9	0,9	0	0	0	11	11
2098	26/03/2015	09/09/2015	28/09/2015	21	21	27	27	678	678	32,3	32,3	0,76	0,76	888	888	42,3	42,3	0,9	0,9	0	0	0		11
2098	26/03/2015	09/09/2015	07/10/2015	22	22	25	25		678		32,3		0,76		888		42,3		0,9	0	0	0	11	11
2098	26/03/2015	09/09/2015	02/12/2015	19	19	25	25	580	580	30,5	30,5	0,74	0,74	787	787	41,4	41,4	0,9	0,9	0	0	0	11	11
2098	26/03/2015	09/09/2015	24/02/2016	14	14	22	22	629	629	33,1	33,1	0,89	0,89	705	705	37,1	37,1	39	39	0	0	0	11	11
2113	24/01/2018	16/04/2018	09/10/2017	48	48	49	49											39	39	0	0	0	1120913	1120913
2113	24/01/2018	16/04/2018	24/01/2018	47	47	43	43	603	603	23,2	23,2	0,55	0,55	1092	1092	42	42	0,9	0,9	0	0	0	2022246	2022246
2113	24/01/2018	16/04/2018	07/02/2018	25	25	24	24		603		23,2		0,55		1092		42		0,9	0	0	0		2022246
2113	24/01/2018	16/04/2018	21/02/2018	24	24	18	18		603		23,2		0,55		1092		42	39	39	0	0	0	68	68
2113	24/01/2018	16/04/2018	21/03/2018	24	24	24	24		603		23,2		0,55		1092		42		39	0	0	0		68
2113	24/01/2018	16/04/2018	18/04/2018	24	24	22	22	654	654	21,1	21,1	0,47	0,47	1386	1386	44,7	44,7	95	95	1	0	0	11	11
2113	24/01/2018	16/04/2018	16/05/2018	20	20	15	15		654		21,1		0,47		1386		44,7		95	0	0	0		11
2113	24/01/2018	16/04/2018	28/05/2018		20		15		654		21,1		0,47		1386		44,7	39	39	0	0	0	11	11
2113	24/01/2018	16/04/2018	11/07/2018	13	13	16	16	546	546	21	21	0,46	0,46	1193	1193	45,9	45,9	103	103	1	0	0	11	11
2113	24/01/2018	16/04/2018	17/09/2018	17	17	18	18	648	648	21,6	21,6	0,48	0,48	1362	1362	45,4	45,4	40	40	0	0	0	11	11
2127	14/03/2018	09/05/2018	18/09/2017	42	42	41	41	788	788	35,8	35,8	1,15	1,15	684	684	31,1	31,1	0,9	0,9	0	0	0	1337038	1337038
2127	14/03/2018	09/05/2018	15/02/2018	48	48	49	49	776	776	38,8	38,8	1,22	1,22	636	636	31,8	31,8	0,9	0,9	0	0	0	1096696	1096696
2127	14/03/2018	09/05/2018	14/03/2018	41	41	40	40		776		38,8		1,22		636		31,8		0,9	0	0	0	1038475	1038475
2127	14/03/2018	09/05/2018	24/03/2018	24	24	26	26		776		38,8		1,22		636		31,8		0,9	0	0	0		1038475
2127	14/03/2018	09/05/2018	11/04/2018	24	24	27	27		776		38,8		1,22		636		31,8	0,9	0,9	0	0	0	11	11
2127	14/03/2018	09/05/2018	09/05/2018	22	22	27	27	1039	1039	37,1	37,1	1,17	1,17	888	888	31,7	31,7	0,9	0,9	0	0	0	11	11
2127	14/03/2018	09/05/2018	06/06/2018	22	22	22	22		1039		37,1		1,17		888		31,7		0,9	0	0	0		11
2127	14/03/2018	09/05/2018	01/08/2018	17	17	24	24		1039		37,1		1,17		888		31,7	0,9	0,9	0	0	0	11	11
2127	14/03/2018	09/05/2018	15/10/2018	20	20	27	27	828	828	34,5	34,5	1,15	1,15	718	718	29,9	29,9	0,9	0,9	0	0	0	14	14
2165	13/03/2017	28/08/2017	16/01/2017	44	44	38	38	258	258	21,5	21,5	0,44	0,44	592	592	49,3	49,3	0,9	0,9	0	0	0	500354	500354
2165	13/03/2017	28/08/2017	13/03/2017	37	37	35	35	200	200	18,2	18,2	0,34	0,34	595	595	54,1	54,1	0,9	0,9	0	0	0	366652	366652
2165	13/03/2017	28/08/2017	27/03/2017	12	12	22	22		200		18,2		0,34		595		54,1		0,9	0	0	0		366652
2165	13/03/2017	28/08/2017	10/04/2017	17	17	19	19	254	254	15,9	15,9	0,3	0,3	854	854	53,4	53,4	0,9	0,9	0	0	0	11	11
2165	13/03/2017	28/08/2017	09/05/2017	17	17	17	17		254		15,9		0,3		854		53,4		0,9	0	0	0		11
2165	13/03/2017	28/08/2017	08/06/2017	23	23	23	23	228	228	15,2	15,2	0,31	0,31	738	738	49,2	49,2	0,9	0,9	0	0	0	11	11
2165	13/03/2017	28/08/2017	03/07/2017	31	31	30	30		228		15,2		0,31		738		49,2		0,9	0	0	0		11
2165	13/03/2017	28/08/2017	31/07/2017		31	24	24		228		15,2		0,31		738		49,2		0,9	0	0	0		11
2165	13/03/2017	28/08/2017	28/08/2017	23	23	24	24	337	337	18,7	18,7	0,37	0,37	902	902	50,1	50,1	0,9	0,9	0	0	0	11	11
2165	13/03/2017	28/08/2017	25/09/2017	33	33	25	25	298	298	14,9	14,9	0,3	0,3	1006	1006	50,3	50,3	0,9	0,9	0	0	0	11	11
2165	13/03/2017	28/08/2017	31/10/2017	16	16	26	26	339	339	15,4	15,4	0,33	0,33	1021	1021	46,4	46,4	39	39	0	0	0	11	11
2165	13/03/2017	28/08/2017	30/12/2017	12	12	14	14		339		15,4		0,33		1021		46,4		39	0	0	0		11
2174	11/12/2017	05/02/2018	25/05/2017	65	65	32	32	1345	1345	49,8	49,8	1,74	1,74	775	775	28,7	28,7	0,9	0,9	0	0	0
2174	11/12/2017	05/02/2018	06/10/2017	60	60	45	45	1432	1432	38,7	38,7	1,33	1,33	1077	1077	29,1	29,1	0,9	0,9	0	0	0
2174	11/12/2017	05/02/2018	11/12/2017	47	47	34	34	887	887	40,3	40,3	1,45	1,45	612	612	27,8	27,8	0,9	0,9	0	0	0	427396	427396
2174	11/12/2017	05/02/2018	27/12/2017	23	23	25	25		887		40,3		1,45		612		27,8		0,9	0	0	0		427396
2174	11/12/2017	05/02/2018	08/01/2018	24	24	27	27		887		40,3		1,45		612		27,8	0,9	0,9	0	0	0	11	11
2174	11/12/2017	05/02/2018	05/02/2018	19	19	19	19		887		40,3		1,45		612		27,8	39	39	0	0	0	11	11
2174	11/12/2017	05/02/2018	30/04/2018	22	22	22	22		887		40,3		1,45		612		27,8	0,9	0,9	0	0	0	11	11
2185	22/04/2015	15/07/2015	06/10/2014	39	39	56	56													0	0	0
2185	22/04/2015	15/07/2015	28/11/2014	47	47	60	60	797	797	46,9	46,9							0,9	0,9	0	0	0
2185	22/04/2015	15/07/2015	04/03/2015	29	29	45	45	655	655	46,8	46,8							0,9	0,9	0	0	0
2185	22/04/2015	15/07/2015	22/04/2015	44	44	60	60		655		46,8								0,9	0	0	0
2185	22/04/2015	15/07/2015	20/05/2015	15	15	30	30	861	861	45,3	45,3	1,43	1,43	600	600	31,6	31,6	50	50	1	0	0	11	11
2185	22/04/2015	15/07/2015	17/06/2015	18	18	30	30		861		45,3		1,43		600		31,6		50	0	0	0		11
2185	22/04/2015	15/07/2015	15/07/2015	14	14	28	28	830	830	43,7	43,7	1,3	1,3	637	637	33,5	33,5	0,9	0,9	0	0	0	11	11
2185	22/04/2015	15/07/2015	19/08/2015	34	34	46	46		830		43,7		1,3		637		33,5		0,9	0	0	0	11	11
2185	22/04/2015	15/07/2015	07/10/2015	31	31	40	40	973	973	51,2	51,2	1,78	1,78	545	545	28,7	28,7	0,9	0,9	0	0	0	11	11
2185	22/04/2015	15/07/2015	30/12/2015	39	39	58	58	984	984	49,2	49,2	1,45	1,45	680	680	34	34	0,9	0,9	0	0	0	11	11
2213	07/03/2018	31/05/2018	08/11/2017	68	68	50	50	1693	1693	40,3	40,3	1,76	1,76	962	962	22,9	22,9	0,9	0,9	0	0	0	4216	4216
2213	07/03/2018	31/05/2018	07/03/2018	82	82	46	46	1480	1480	36,1	36,1	1,6	1,6	927	927	22,6	22,6	0,9	0,9	0	0	0	22315	22315
2213	07/03/2018	31/05/2018	04/04/2018	37	37	39	39		1480		36,1		1,6		927		22,6	0,9	0,9	0	0	0	11	11
2213	07/03/2018	31/05/2018	30/05/2018	37	37	27	27	1368	1368	36	36	1,98	1,98	692	692	18,2	18,2	0,9	0,9	0	0	0	11	11
2213	07/03/2018	31/05/2018	28/08/2018	28	28	30	30	1821	1821	33,1	33,1	1,53	1,53	1188	1188	21,6	21,6	0,9	0,9	0	0	0	11	11
2232	21/05/2018	17/07/2018	08/01/2018	44	44	33	33	1166	1166	48,6	48,6	1,96	1,96	595	595	24,8	24,8	0,9	0,9	0	0	0	744202	744202
2232	21/05/2018	17/07/2018	21/05/2018	42	42	27	27	1131	1131	51,4	51,4	2,28	2,28	495	495	22,5	22,5	0,9	0,9	0	0	0	747929	747929
2232	21/05/2018	17/07/2018	05/06/2018	20	20	25	25		1131		51,4		2,28		495		22,5		0,9	0	0	0		747929
2232	21/05/2018	17/07/2018	19/06/2018	21	21	21	21		1131		51,4		2,28		495		22,5	0,9	0,9	0	0	0	11	11
2232	21/05/2018	17/07/2018	17/07/2018	18	18	20	20	1462	1462	52,2	52,2	2,23	2,23	655	655	23,4	23,4	0,9	0,9	0	0	0	11	11
2232	21/05/2018	17/07/2018	30/08/2018	24	24	27	27		1462		52,2		2,23		655		23,4		0,9	0	0	0	11	11
2232	21/05/2018	17/07/2018	09/10/2018	22	22	17	17	1277	1277	49,1	49,1	1,95	1,95	655	655	25,2	25,2	0,9	0,9	0	0	0	14	14
2253	22/07/2015	14/10/2015	12/03/2015	62	62	43	43	716	716	35,8	35,8	0,97	0,97	736	736	36,8	36,8	39	39	0	0	0
2253	22/07/2015	14/10/2015	22/07/2015	69	69	50	50	587	587	36,7	36,7	1,05	1,05	562	562	35,1	35,1	0,9	0,9	0	0	0	1720378	1720378
2253	22/07/2015	14/10/2015	29/07/2015	39	39	25	25		587		36,7		1,05		562		35,1		0,9	0	0	0		1720378
2253	22/07/2015	14/10/2015	05/08/2015	53	53	27	27		587		36,7		1,05		562		35,1		0,9	0	0	0		1720378
2253	22/07/2015	14/10/2015	19/08/2015	25	25	19	19	425	425	38,6	38,6	1,22	1,22	349	349	31,7	31,7	0,9	0,9	0	0	0	13	13
2253	22/07/2015	14/10/2015	05/11/2015	18	18	23	23	713	713	37,5	37,5	1,01	1,01	703	703	37	37	0,9	0,9	0	0	0	11	11
2253	22/07/2015	14/10/2015	23/02/2016	19	19	26	26	759	759	34,5	34,5	0,86	0,86	878	878	39,9	39,9	0,9	0,9	0	0	0	11	11
2259	30/03/2015	14/10/2015	11/09/2014	300	300	194	194	875	875	35	35	1,09	1,09	803	803	32,1	32,1	0,9	0,9	0	0	0
2259	30/03/2015	14/10/2015	04/11/2014	259	259	191	191	800	800	34,8	34,8	1,05	1,05	759	759	33	33	0,9	0,9	0	0	0
2259	30/03/2015	14/10/2015	10/03/2015	182	182	123	123	823	823	35,8	35,8	1,27	1,27	646	646	28,1	28,1	0,9	0,9	0	0	0	659239	659239
2259	30/03/2015	14/10/2015	30/03/2015	188	188	118	118		823		35,8		1,27		646		28,1		0,9	0	0	0		659239
2259	30/03/2015	14/10/2015	27/04/2015	135	135	88	88		823	32,5	32,5	0,98	0,98		646	33,2	33,2	0,9	0,9	0	0	0	11	11
2259	30/03/2015	14/10/2015	22/06/2015	90	90	62	62	716	716	34,1	34,1	1	1	718	718	34,2	34,2	0,9	0,9	0	0	0	11	11
2259	30/03/2015	14/10/2015	20/07/2015	84	84	59	59		716		34,1		1		718		34,2		0,9	0	0	0		11
2259	30/03/2015	14/10/2015	17/08/2015	72	72	53	53		716		34,1		1		718		34,2		0,9	0	0	0		11
2259	30/03/2015	14/10/2015	14/09/2015	55	55	46	46	682	682	37,9	37,9	1,09	1,09	628	628	34,9	34,9	0,9	0,9	0	0	0	11	11
2259	30/03/2015	14/10/2015	14/10/2015	60	60	47	47		682		37,9		1,09		628		34,9		0,9	0	0	0	11	11
2259	30/03/2015	14/10/2015	09/12/2015	47	47	44	44	898	898	37,4	37,4	1,11	1,11	811	811	33,8	33,8	0,9	0,9	0	0	0	11	11
2259	30/03/2015	14/10/2015	29/02/2016	32	32	32	32	761	761	34,6	34,6	1,06	1,06	715	715	32,5	32,5	0,9	0,9	0	0	0	11	11
2263	28/12/2016	22/03/2017	17/09/2016	43	43	42	42	1268	1268	32,5	32,5	0,72	0,72	1755	1755	45	45	0,9	0,9	0	0	0
2263	28/12/2016	22/03/2017	26/10/2016	53	53	41	41	1084	1084	29,3	29,3	0,62	0,62	1735	1735	46,9	46,9	39	39	0	0	0	184444	184444
2263	28/12/2016	22/03/2017	28/12/2016	91	91	66	66	1201	1201	30,8	30,8	0,68	0,68	1759	1759	45,1	45,1	0,9	0,9	0	0	0	197423	197423
2263	28/12/2016	22/03/2017	11/01/2017	27	27	27	27		1201		30,8		0,68		1759		45,1		0,9	0	0	0		197423
2263	28/12/2016	22/03/2017	25/01/2017	20	20	25	25	897	897	34,5	34,5	0,61	0,61	1469	1469	56,5	56,5	39	39	0	0	0	11	11
2263	28/12/2016	22/03/2017	21/02/2017	19	19	22	22		897		34,5		0,61		1469		56,5		39	0	0	0		11
2263	28/12/2016	22/03/2017	22/03/2017	16	16	22	22	1120	1120	32	32	0,7	0,7	1600	1600	45,7	45,7	39	39	0	0	0	11	11
2263	28/12/2016	22/03/2017	19/04/2017	14	14	24	24	893	893	30,8	30,8	0,66	0,66	1357	1357	46,8	46,8	44	44	0	0	0	11	11
2263	28/12/2016	22/03/2017	14/06/2017	18	18	25	25	987	987	32,9	32,9	0,75	0,75	1308	1308	43,6	43,6	0,9	0,9	0	0	0	11	11
2263	28/12/2016	22/03/2017	30/08/2017	17	17	20	20	1103	1103	26,9	26,9	0,55	0,55	2009	2009	49	49	0,9	0,9	0	0	0	11	11
2307	31/01/2018	25/04/2018	19/09/2017	103	103	85	85	519	519	34,6	34,6	1,16	1,16	447	447	29,8	29,8	0,9	0,9	0	0	0	3478725	3478725
2307	31/01/2018	25/04/2018	31/01/2018	89	89	60	60	510	510	36,4	36,4	1,17	1,17	435	435	31,1	31,1	39	39	0	0	0	120534	120534
2307	31/01/2018	25/04/2018	14/02/2018	45	45	33	33		510		36,4		1,17		435		31,1		39	0	0	0		120534
2307	31/01/2018	25/04/2018	28/02/2018	32	32	28	28		510		36,4		1,17		435		31,1	0,9	0,9	0	0	0	11	11
2307	31/01/2018	25/04/2018	28/03/2018	19	19	31	31		510		36,4		1,17		435		31,1	0,9	0,9	0	0	0	11	11
2307	31/01/2018	25/04/2018	02/05/2018	20	20	26	26		510		36,4		1,17		435		31,1	0,9	0,9	0	0	0	11	11
2307	31/01/2018	25/04/2018	18/07/2018	22	22	24	24	754	754	37,7	37,7	1,12	1,12	674	674	33,7	33,7	0,9	0,9	0	0	0	11	11
2307	31/01/2018	25/04/2018	28/08/2018	22	22	30	30		754		37,7		1,12		674		33,7		0,9	0	0	0		11
2307	31/01/2018	25/04/2018	10/10/2018	21	21	23	23	678	678	32,3	32,3	0,92	0,92	737	737	35,1	35,1	0,9	0,9	0	0	0	14	14
2309	01/06/2015	23/08/2015	13/02/2015	81	81	74	74	403	403	25,2	25,2							0,9	0,9	0	0	0
2309	01/06/2015	23/08/2015	01/06/2015	60	60	44	44	515	515	30,3	30,3	0,81	0,81	636	636	37,4	37,4	0,9	0,9	0	0	0	725168	725168
2309	01/06/2015	23/08/2015	08/06/2015	32	32	26	26		515		30,3		0,81		636		37,4		0,9	0	0	0	15	15
2309	01/06/2015	23/08/2015	15/06/2015	21	21	21	21		515		30,3		0,81		636		37,4		0,9	0	0	0	11	11
2309	01/06/2015	23/08/2015	29/06/2015	20	20	21	21	431	431	28,7	28,7	0,68	0,68	635	635	42,3	42,3	0,9	0,9	0	0	0	11	11
2309	01/06/2015	23/08/2015	02/07/2015	14	14	17	17		431		28,7		0,68		635		42,3		0,9	0	0	0		11
2309	01/06/2015	23/08/2015	24/07/2015	15	15	19	19		431		28,7		0,68		635		42,3		0,9	0	0	0		11
2309	01/06/2015	23/08/2015	24/08/2015	16	16	19	19	428	428	30,6	30,6	0,74	0,74	575	575	41,1	41,1	0,9	0,9	0	0	0	11	11
2309	01/06/2015	23/08/2015	18/09/2015	22	22	23	23		428		30,6		0,74		575		41,1		0,9	0	0	0	11	11
2309	01/06/2015	23/08/2015	16/11/2015	21	21	18	18	498	498	29,3	29,3	0,73	0,73	682	682	40,1	40,1	39	39	0	0	0	11	11
2334	14/03/2018	06/06/2018	04/11/2017	62	62	40	40	692	692	36,4	36,4	0,97	0,97	713	713	37,5	37,5	0,9	0,9	0	0	0	346030	346030
2334	14/03/2018	06/06/2018	14/03/2018	51	51	28	28	561	561	37,4	37,4	1,13	1,13	497	497	33,1	33,1	0,9	0,9	0	0	0	464476	464476
2334	14/03/2018	06/06/2018	11/04/2018	37	37	23	23		561		37,4		1,13		497		33,1	0,9	0,9	0	0	0	14	14
2334	14/03/2018	06/06/2018	09/05/2018	45	45	27	27		561		37,4		1,13		497		33,1		0,9	0	0	0		14
2334	14/03/2018	06/06/2018	06/06/2018	33	33	19	19	561	561	33	33	0,96	0,96	587	587	34,5	34,5	0,9	0,9	0	0	0	11	11
2334	14/03/2018	06/06/2018	03/07/2018	32	32	23	23		561		33		0,96		587		34,5	0,9	0,9	0	0	0	11	11
2334	14/03/2018	06/06/2018	04/09/2018	29	29	24	24	528	528	33	33	0,95	0,95	554	554	34,6	34,6	0,9	0,9	0	0	0	11	11
2335	16/06/2015	30/11/2015	30/12/2014	44	44	37	37	123	123	17,5	17,5	0,43	0,43	286	286	40,9	40,9	0,9	0,9	0	0	0	1579555	1579555
2335	16/06/2015	30/11/2015	07/03/2015	46	46	40	40	212	212	19,3	19,3	0,44	0,44	479	479	43,5	43,5	0,9	0,9	0	0	0	1716647	1716647
2335	16/06/2015	30/11/2015	16/04/2015	32	32	32	32	113	113	16,2	16,2	0,43	0,43	263	263	37,6	37,6		0,9	0	0	0	1105473	1105473
2335	16/06/2015	30/11/2015	16/06/2015	40	40	34	34	155	155	19,4	19,4	0,49	0,49	320	320	40	40	0,9	0,9	0	0	0	1151528	1151528
2335	16/06/2015	30/11/2015	28/07/2015	34	34	33	33	124	124	17,7	17,7		0,49		320		40	0,9	0,9	0	0	0	59	59
2335	16/06/2015	30/11/2015	03/11/2015	37	37	43	43	128	128	21,3	21,3	0,52	0,52	244	244	40,7	40,7	0,9	0,9	0	0	0	11	11
2335	16/06/2015	30/11/2015	01/12/2015	44	44	47	47		128		21,3		0,52		244		40,7		0,9	0	0	0	11	11
2335	16/06/2015	30/11/2015	29/12/2015	47	47	51	51	137	137	22,9	22,9	0,66	0,66	209	209	34,8	34,8	0,9	0,9	0	0	0	11	11
2335	16/06/2015	30/11/2015	01/03/2016	58	58	63	63	228	228	22,8	22,8	0,6	0,6	381	381	38,1	38,1	0,9	0,9	0	0	0	11	11
2345	30/03/2015	14/09/2015	30/01/2015	33	33	54	54	484	484	48,4	48,4	2,75	2,75	176	176	17,6	17,6	0,9	0,9	0	0	0	6594	6594
2345	30/03/2015	14/09/2015	24/03/2015	43	43	72	72	497	497	38,2	38,2	1,61	1,61	309	309	23,8	23,8	0,9	0,9	0	0	0		6594
2345	30/03/2015	14/09/2015	30/03/2015	48	48	75	75		497		38,2		1,61		309		23,8		0,9	0	0	0	90771	90771
2345	30/03/2015	14/09/2015	27/04/2015	33	33	52	52		497	40,5	40,5	1,71	1,71		309	23,7	23,7	0,9	0,9	0	0	0	11	11
2345	30/03/2015	14/09/2015	22/06/2015	32	32	50	50	360	360	51,4	51,4	2,34	2,34	154	154	22	22	0,9	0,9	0	0	0	11	11
2345	30/03/2015	14/09/2015	14/09/2015	38	38	53	53	314	314	44,8	44,8	1,96	1,96	160	160	22,8	22,8	0,9	0,9	0	0	0	11	11
2345	30/03/2015	14/09/2015	12/10/2015	34	34	46	46		314		44,8		1,96		160		22,8		0,9	0	0	0	11	11
2345	30/03/2015	14/09/2015	09/12/2015	42	42	58	58	265	265	44,1	44,1	1,7	1,7	156	156	26	26	0,9	0,9	0	0	0	151	151
2345	30/03/2015	14/09/2015	23/12/2015	34	34	50	50		265		44,1		1,7		156		26		0,9	0	0	0	1296	1296
2345	30/03/2015	14/09/2015	20/01/2016	40	40	62	62		265		44,1		1,7		156		26		0,9	0	0	0		1296
2348	18/05/2016	02/11/2016	11/11/2015	71	71	55	55	493	493	22,4	22,4	0,38	0,38	1287	1287	58,5	58,5	0,9	0,9	0	0	0
2348	18/05/2016	02/11/2016	08/02/2016	68	68	90	90	347	347	21,7	21,7	0,37	0,37	933	933	58,3	58,3	0,9	0,9	0	0	0
2348	18/05/2016	02/11/2016	18/04/2016	153	153	151	151		347		21,7		0,37		933		58,3		0,9	0	0	0	194366	194366
2348	18/05/2016	02/11/2016	18/05/2016	96	96	127	127	332	332	23,7	23,7	0,37	0,37	899	899	64,2	64,2	0,9	0,9	0	0	0	75842	75842
2348	18/05/2016	02/11/2016	10/08/2016	20	20	21	21	492	492	24,6	24,6	0,44	0,44	1118	1118	55,9	55,9	0,9	0,9	0	0	0	11	11
2348	18/05/2016	02/11/2016	02/11/2016	27	27	27	27	473	473	21,5	21,5	0,38	0,38	1250	1250	56,8	56,8	0,9	0,9	0	0	0	11	11
2348	18/05/2016	02/11/2016	05/12/2016	73	73	44	44	480	480	21,8	21,8	0,4	0,4	1201	1201	54,6	54,6	0,9	0,9	0	0	0	11	11
2348	18/05/2016	02/11/2016	08/02/2017	60	60	48	48	588	588	21	21	0,36	0,36	1627	1627	58,1	58,1	0,9	0,9	0	0	0	11	11
2348	18/05/2016	02/11/2016	10/04/2017	160	160	172	172	536	536	20,6	20,6	0,36	0,36	1477	1477	56,8	56,8	0,9	0,9	0	0	0	11	11
2362	21/06/2017	13/09/2017	16/01/2017	49	49	34	34											0,9	0,9	0	0	0
2362	21/06/2017	13/09/2017	20/04/2017	51	51	36	36	794	794	36,1	36,1	1,02	1,02	777	777	35,3	35,3	0,9	0,9	0	0	0	98440	98440
2362	21/06/2017	13/09/2017	21/06/2017	45	45	37	37	900	900	37,5	37,5	1,13	1,13	799	799	33,3	33,3	0,9	0,9	0	0	0	281344	281344
2362	21/06/2017	13/09/2017	08/07/2017	19	19	21	21		900		37,5		1,13		799		33,3		0,9	0	0	0		281344
2362	21/06/2017	13/09/2017	19/07/2017	22	22	20	20	763	763	34,7	34,7	0,97	0,97	790	790	35,9	35,9	0,9	0,9	0	0	0	22	22
2362	21/06/2017	13/09/2017	11/08/2017	15	15	21	21	642	642	33,8	33,8	0,93	0,93	694	694	36,5	36,5	0,9	0,9	0	0	0	11	11
2362	21/06/2017	13/09/2017	13/09/2017	15	15	17	17	616	616	34,2	34,2	0,98	0,98	628	628	34,9	34,9	0,9	0,9	0	0	0	11	11
2362	21/06/2017	13/09/2017	11/10/2017	15	15	21	21	766	766	33,3	33,3	1	1	764	764	33,2	33,2	0,9	0,9	0	0	0	11	11
2362	21/06/2017	13/09/2017	06/12/2017	20	20	22	22	823	823	35,8	35,8	1,11	1,11	743	743	32,3	32,3	0,9	0,9	0	0	0	11	11
2362	21/06/2017	13/09/2017	15/02/2018	18	18	20	20	836	836	41,8	41,8	1,15	1,15	726	726	36,3	36,3	39	39	0	0	0	11	11
2402	09/10/2017	03/01/2018	16/06/2017	23	23	36	36	809	809	27,9	27,9	0,74	0,74	1099	1099	37,9	37,9	0,9	0,9	0	0	0	1001768	1001768
2402	09/10/2017	03/01/2018	09/10/2017	18	18	26	26	1240	1240	31,8	31,8	0,73	0,73	1697	1697	43,5	43,5	39	39	0	0	0	3873668	3873668
2402	09/10/2017	03/01/2018	23/10/2017	10	10	16	16		1240		31,8		0,73		1697		43,5		39	0	0	0		3873668
2402	09/10/2017	03/01/2018	06/11/2017	10	10	14	14		1240		31,8		0,73		1697		43,5	0,9	0,9	0	0	0	11	11
2402	09/10/2017	03/01/2018	04/12/2017	11	11	16	16		1240		31,8		0,73		1697		43,5		0,9	0	0	0		11
2402	09/10/2017	03/01/2018	03/01/2018	9	9	17	17	1337	1337	31,1	31,1	0,82	0,82	1625	1625	37,8	37,8	0,9	0,9	0	0	0	11	11
2402	09/10/2017	03/01/2018	29/01/2018	8	8	25	25		1337		31,1		0,82		1625		37,8		0,9	0	0	0		11
2402	09/10/2017	03/01/2018	26/03/2018	6	6	22	22	882	882	30,4	30,4	0,77	0,77	1148	1148	39,6	39,6	0,9	0,9	0	0	0	11	11
2402	09/10/2017	03/01/2018	18/06/2018	11	11	17	17	1159	1159	30,5	30,5	0,76	0,76	1516	1516	39,9	39,9	0,9	0,9	0	0	0	11	11
2436	06/09/2017	29/11/2017	05/05/2017	110	110	67	67	962	962	37	37	1,16	1,16	827	827	31,8	31,8	0,9	0,9	0	0	0	639123	639123
2436	06/09/2017	29/11/2017	06/09/2017	92	92	59	59	777	777	35,3	35,3	1,26	1,26	618	618	28,1	28,1	39	39	0	0	0	1173199	1173199
2436	06/09/2017	29/11/2017	20/09/2017	58	58	46	46		777		35,3		1,26		618		28,1		39	0	0	0		1173199
2436	06/09/2017	29/11/2017	04/10/2017	64	64	55	55		777		35,3		1,26		618		28,1	0,9	0,9	0	0	0	11	11
2436	06/09/2017	29/11/2017	30/10/2017	54	54	48	48		777		35,3		1,26		618		28,1		0,9	0	0	0		11
2436	06/09/2017	29/11/2017	29/11/2017	46	46	37	37	790	790	43,9	43,9	1,46	1,46	540	540	30	30	0,9	0,9	0	0	0		11
2436	06/09/2017	29/11/2017	27/12/2017	39	39	36	36	694	694	36,5	36,5	1,19	1,19	581	581	30,6	30,6	0,9	0,9	0	0	0	11	11
2436	06/09/2017	29/11/2017	21/02/2018	43	43	48	48	910	910	37,9	37,9	1,09	1,09	838	838	34,9	34,9	0,9	0,9	0	0	0	11	11
2436	06/09/2017	29/11/2017	16/05/2018	45	45	45	45	953	953	39,7	39,7	1,27	1,27	749	749	31,2	31,2	0,9	0,9	0	0	0	11	11
2438	06/11/2017	29/01/2018	08/06/2017	28	28	20	20	701	701	33,4	33,4	0,71	0,71	985	985	46,9	46,9	39	39	0	0	0	1955442	1955442
2438	06/11/2017	29/01/2018	06/11/2017	58	58	29	29	865	865	34,6	34,6	0,79	0,79	1095	1095	43,8	43,8	0,9	0,9	0	0	0	2070660	2070660
2438	06/11/2017	29/01/2018	22/11/2017	17	17	14	14		865		34,6		0,79		1095		43,8		0,9	0	0	0		2070660
2438	06/11/2017	29/01/2018	04/12/2017	25	25	31	31		865		34,6		0,79		1095		43,8	0,9	0,9	0	0	0	11	11
2438	06/11/2017	29/01/2018	29/12/2017	21	21	17	17	1053	1053	37,6	37,6		0,79		1095		43,8	0,9	0,9	0	0	0	11	11
2438	06/11/2017	29/01/2018	29/01/2018	22	22	21	21	1053	1053	37,6	37,6	0,87	0,87	1212	1212	43,3	43,3	0,9	0,9	0	0	0	11	11
2438	06/11/2017	29/01/2018	03/04/2018	21	21	16	16		1053		37,6		0,87		1212		43,3	0,9	0,9	0	0	0	11	11
2478	19/05/2015	11/08/2015	29/10/2014	109	109	70	70	809	809	27,9	27,9	0,62	0,62	1302	1302	44,9	44,9	39	39	0	0	0	1308001	1308001
2478	19/05/2015	11/08/2015	12/11/2014	106	106	69	69		809		27,9		0,62		1302		44,9		39	0	0	0		1308001
2478	19/05/2015	11/08/2015	25/02/2015	119	119	76	76	566	566	24,6	24,6	0,52	0,52	1088	1088	47,3	47,3	0,9	0,9	0	0	0	2531312	2531312
2478	19/05/2015	11/08/2015	14/04/2015		119	89	89		566		24,6		0,52		1088		47,3		0,9	0	0	0	2663896	2663896
2478	19/05/2015	11/08/2015	29/04/2015	166	166	122	122	813	813	27,1	27,1	0,56	0,56	1440	1440	48	48	0,9	0,9	0	0	0		2663896
2478	19/05/2015	11/08/2015	19/05/2015	124	124	99	99		813		27,1		0,56		1440		48		0,9	0	0	0	2746131	2746131
2478	19/05/2015	11/08/2015	26/05/2015	44	44	36	36		813		27,1		0,56		1440		48		0,9	0	0	0	354	354
2478	19/05/2015	11/08/2015	03/06/2015	31	31	36	36		813		27,1		0,56		1440		48		0,9	0	0	0	108	108
2478	19/05/2015	11/08/2015	16/06/2015	32	32	33	33	835	835	32,1	32,1	0,74	0,74	1131	1131	43,5	43,5	0,9	0,9	0	0	0	13	13
2478	19/05/2015	11/08/2015	14/07/2015	28	28	34	34		835		32,1		0,74		1131		43,5		0,9	0	0	0	11	11
2478	19/05/2015	11/08/2015	21/07/2015	25	25	31	31		835		32,1		0,74		1131		43,5		0,9	0	0	0		11
2478	19/05/2015	11/08/2015	11/08/2015	28	28	32	32	538	538	28,3	28,3	0,53	0,53	1005	1005	52,9	52,9	0,9	0,9	0	0	0	11	11
2478	19/05/2015	11/08/2015	15/09/2015	23	23	25	25		538		28,3		0,53		1005		52,9		0,9	0	0	0	11	11
2478	19/05/2015	11/08/2015	24/09/2015	28	28	31	31	655	655	25,2	25,2	0,5	0,5	1313	1313	50,5	50,5	39	39	0	0	0	11	11
2478	19/05/2015	11/08/2015	07/10/2015	30	30	31	31	834	834	26,9	26,9	0,55	0,55	1519	1519	49	49	0,9	0,9	0	0	0	11	11
2478	19/05/2015	11/08/2015	03/11/2015	28	28	30	30	733	733	28,2	28,2	0,6	0,6	1227	1227	47,2	47,2	0,9	0,9	0	0	0	11	11
2478	19/05/2015	11/08/2015	26/01/2016	25	25	25	25	867	867	27,1	27,1	0,55	0,55	1571	1571	49,1	49,1	0,9	0,9	0	0	0	11	11
2516	09/05/2018	04/07/2018	07/11/2017	56	56	63	63											0,9	0,9	0	0	0	1055698	1055698
2516	09/05/2018	04/07/2018	15/01/2018	41	41	36	36											0,9	0,9	0	0	0	1224982	1224982
2516	09/05/2018	04/07/2018	09/05/2018	70	70	48	48	751	751	22,1	22,1	0,64	0,64	1176	1176	34,6	34,6	0,9	0,9	0	0	0	493964	493964
2516	09/05/2018	04/07/2018	23/05/2018	25	25	24	24		751		22,1		0,64		1176		34,6		0,9	0	0	0		493964
2516	09/05/2018	04/07/2018	07/06/2018	22	22	22	22		751		22,1		0,64		1176		34,6	0,9	0,9	0	0	0	11	11
2516	09/05/2018	04/07/2018	05/07/2018	20	20	23	23	988	988	24,7	24,7	0,67	0,67	1476	1476	36,9	36,9	0,9	0,9	0	0	0	14	14
2516	09/05/2018	04/07/2018	02/08/2018	17	17	21	21		988		24,7		0,67		1476		36,9		0,9	0	0	0	11	11
2516	09/05/2018	04/07/2018	02/10/2018	18	18	28	28	899	899	24,3	24,3	0,7	0,7	1291	1291	34,9	34,9	0,9	0,9	0	0	0	11	11
2516	09/05/2018	04/07/2018	18/12/2018	16	16	23	23	645	645	23,9	23,9	0,64	0,64	1013	1013	37,5	37,5	0,9	0,9	0	0	0	14	14
2551	17/06/2015	08/09/2015	13/02/2015	499	499	216	216	991	991	41,3	41,3	1,15	1,15	864	864	36	36	0,9	0,9	0	0	0
2551	17/06/2015	08/09/2015	05/03/2015	632	632	242	242		991		41,3		1,15		864		36		0,9	0	0	0	353163	353163
2551	17/06/2015	08/09/2015	17/06/2015	159	159	61	61	1240	1240	40	40	1,32	1,32	942	942	30,4	30,4	0,9	0,9	0	0	0	1279383	1279383
2551	17/06/2015	08/09/2015	23/06/2015	83	83	29	29		1240		40		1,32		942		30,4		0,9	0	0	0	246	246
2551	17/06/2015	08/09/2015	30/06/2015	29	29	18	18		1240		40		1,32		942		30,4		0,9	0	0	0	129	129
2551	17/06/2015	08/09/2015	14/07/2015	27	27	20	20	756	756	36	36	1,06	1,06	714	714	34	34	0,9	0,9	0	0	0	84	84
2551	17/06/2015	08/09/2015	11/08/2015	27	27	19	19	750	750	44,1	44,1	1,1	1,1	683	683	40,2	40,2	0,9	0,9	0	0	0	11	11
2551	17/06/2015	08/09/2015	25/08/2015	30	30	21	21		750		44,1		1,1		683		40,2		0,9	0	0	0		11
2551	17/06/2015	08/09/2015	08/09/2015	31	31	21	21	665	665	39,1	39,1	1,12	1,12	595	595	35	35	0,9	0,9	0	0	0	11	11
2551	17/06/2015	08/09/2015	06/10/2015	31	31	23	23		665		39,1		1,12		595		35		0,9	0	0	0	11	11
2551	17/06/2015	08/09/2015	01/12/2015	36	36	19	19	1139	1139	35,6	35,6	0,95	0,95	1197	1197	37,4	37,4	0,9	0,9	0	0	0	11	11
2557	12/07/2016	04/10/2016	15/12/2015	128	128	100	100	490	490	14,4	14,4	0,23	0,23	2122	2122	62,4	62,4	0,9	0,9	0	0	0	557768	557768
2557	12/07/2016	04/10/2016	19/04/2016	82	82	65	65	538	538	13,8	13,8	0,23	0,23	2367	2367	60,7	60,7	0,9	0,9	0	0	0		557768
2557	12/07/2016	04/10/2016	12/07/2016	106	106	91	91	506	506	15,8	15,8	0,23	0,23	2163	2163	67,6	67,6	39	39	0	0	0	399826	399826
2557	12/07/2016	04/10/2016	26/07/2016	19	19	20	20		506		15,8		0,23		2163		67,6		39	0	0	0		399826
2557	12/07/2016	04/10/2016	09/08/2016	15	15	23	23		506		15,8		0,23		2163		67,6	0,9	0,9	0	0	0	26	26
2557	12/07/2016	04/10/2016	06/09/2016	15	15	26	26		506		15,8		0,23		2163		67,6		0,9	0	0	0	11	11
2557	12/07/2016	04/10/2016	04/10/2016	17	17	25	25	520	520	12,1	12,1	0,21	0,21	2430	2430	56,5	56,5	39	39	0	0	0	11	11
2557	12/07/2016	04/10/2016	08/11/2016	21	21	27	27	481	481	13	13	0,22	0,22	2209	2209	59,7	59,7	0,9	0,9	0	0	0	11	11
2557	12/07/2016	04/10/2016	10/01/2017	17	17	22	22		481		13		0,22		2209		59,7		0,9	0	0	0	11	11
2557	12/07/2016	04/10/2016	14/03/2017	16	16	20	20	429	429	13	13	0,22	0,22	1993	1993	60,4	60,4	0,9	0,9	0	0	0	11	11
2565	27/04/2016	20/07/2016	14/11/2015	76	76	76	76	785	785	43,6	43,6	1,4	1,4	560	560	31,1	31,1	0,9	0,9	0	0	0	367282	367282
2565	27/04/2016	20/07/2016	19/12/2015	43	43	48	48		785		43,6		1,4		560		31,1		0,9	0	0	0	96531	96531
2565	27/04/2016	20/07/2016	27/04/2016	33	33	43	43	838	838	39,9	39,9	1,12	1,12	750	750	35,7	35,7	0,9	0,9	0	0	0		96531
2565	27/04/2016	20/07/2016	07/05/2016	13	13	26	26	756	756	36	36	0,98	0,98	769	769	36,6	36,6	0,9	0,9	0	0	0		96531
2565	27/04/2016	20/07/2016	11/05/2016	10	10	22	22		756		36		0,98		769		36,6		0,9	0	0	0		96531
2565	27/04/2016	20/07/2016	25/05/2016	11	11	20	20		756		36		0,98		769		36,6	0,9	0,9	0	0	0	11	11
2565	27/04/2016	20/07/2016	22/06/2016	13	13	27	27		756		36		0,98		769		36,6		0,9	0	0	0		11
2565	27/04/2016	20/07/2016	20/07/2016	9	9	19	19	759	759	33	33	0,8	0,8	948	948	41,2	41,2	0,9	0,9	0	0	0	11	11
2565	27/04/2016	20/07/2016	17/08/2016	15	15	25	25		759		33		0,8		948		41,2		0,9	0	0	0	11	11
2565	27/04/2016	20/07/2016	07/10/2016	15	15	24	24	641	641	35,6	35,6	1,07	1,07	599	599	33,3	33,3	0,9	0,9	0	0	0		11
2565	27/04/2016	20/07/2016	12/10/2016	16	16	24	24	1125	1125	45	45	1,37	1,37	823	823	32,9	32,9	0,9	0,9	0	0	0	11	11
2565	27/04/2016	20/07/2016	13/11/2016	13	13	24	24		1125		45		1,37		823		32,9		0,9	0	0	0		11
2565	27/04/2016	20/07/2016	04/01/2017	14	14	23	23	788	788	35,8	35,8	0,75	0,75	1047	1047	47,6	47,6	0,9	0,9	0	0	0	11	11
2595	16/04/2018	10/07/2018	20/09/2017	61	61	53	53	789	789	27,2	27,2	0,61	0,61	1288	1288	44,4	44,4	0,9	0,9	0	0	0
2595	16/04/2018	10/07/2018	06/03/2018	90	90	60	60	731	731	25,2	25,2	0,53	0,53	1392	1392	48	48	0,9	0,9	0	0	0	115574	115574
2595	16/04/2018	10/07/2018	16/04/2018	64	64	47	47		731		25,2		0,53		1392		48		0,9	0	0	0	3145502	3145502
2595	16/04/2018	10/07/2018	30/04/2018	93	93	201	201		731		25,2		0,53		1392		48		0,9	0	0	0		3145502
2595	16/04/2018	10/07/2018	14/05/2018	44	44	33	33		731		25,2		0,53		1392		48	0,9	0,9	0	0	0	17	17
2595	16/04/2018	10/07/2018	11/06/2018	48	48	35	35		731		25,2		0,53		1392		48		0,9	0	0	0		17
2595	16/04/2018	10/07/2018	11/07/2018	33	33	30	30	968	968	26,9	26,9	0,57	0,57	1685	1685	46,8	46,8	0,9	0,9	0	0	0	11	11
2595	16/04/2018	10/07/2018	03/08/2018	28	28	27	27		968		26,9		0,57		1685		46,8		0,9	0	0	0		11
2595	16/04/2018	10/07/2018	01/10/2018	29	29	30	30	790	790	24,7	24,7	0,55	0,55	1430	1430	44,7	44,7	0,9	0,9	0	0	0	11	11
2595	16/04/2018	10/07/2018	24/12/2018	35	35	29	29		790		24,7		0,55		1430		44,7		0,9	0	0	0	14	14
2644	04/09/2017	27/11/2017	01/04/2017	153	153	84	84	686	686	25,4	25,4	0,49	0,49	1401	1401	51,9	51,9	0,9	0,9	0	0	0
2644	04/09/2017	27/11/2017	20/05/2017	83	83	48	48		686		25,4		0,49		1401		51,9		0,9	0	0	0	127532	127532
2644	04/09/2017	27/11/2017	04/09/2017	80	80	40	40	406	406	20,3	20,3	0,47	0,47	864	864	43,2	43,2	0,9	0,9	0	0	0	1173199	1173199
2644	04/09/2017	27/11/2017	18/09/2017	29	29	21	21		406		20,3		0,47		864		43,2		0,9	0	0	0		1173199
2644	04/09/2017	27/11/2017	02/10/2017	21	21	22	22		406		20,3		0,47		864		43,2	0,9	0,9	0	0	0	23	23
2644	04/09/2017	27/11/2017	30/10/2017	26	26	21	21	442	442	19,2	19,2	0,4	0,4	1118	1118	48,6	48,6	0,9	0,9	0	0	0		23
2644	04/09/2017	27/11/2017	27/11/2017	27	27	21	21	385	385	21,4	21,4	0,42	0,42	913	913	50,7	50,7	0,9	0,9	0	0	0	11	11
2644	04/09/2017	27/11/2017	29/12/2017	23	23	26	26		385		21,4		0,42		913		50,7		0,9	0	0	0	11	11
2644	04/09/2017	27/11/2017	19/02/2018	22	22	27	27	580	580	20,7	20,7	0,42	0,42	1389	1389	49,6	49,6	0,9	0,9	0	0	0	11	11
2731	28/02/2018	25/04/2018	14/09/2017	29	29	41	41	455	455	50,5	50,5	1,83	1,83	248	248	27,6	27,6	0,9	0,9	0	0	0
2731	28/02/2018	25/04/2018	28/02/2018	30	30	34	34	530	530	44,2	44,2	1,31	1,31	404	404	33,7	33,7	0,9	0,9	0	0	0	887741	887741
2731	28/02/2018	25/04/2018	14/03/2018	23	23	34	34		530		44,2		1,31		404		33,7		0,9	0	0	0		887741
2731	28/02/2018	25/04/2018	28/03/2018	34	34	33	33		530		44,2		1,31		404		33,7	0,9	0,9	0	0	0	44	44
2731	28/02/2018	25/04/2018	24/04/2018	23	23	25	25	570	570	47,5	47,5	1,37	1,37	415	415	34,6	34,6	0,9	0,9	0	0	0	12	12
2731	28/02/2018	25/04/2018	23/05/2018	18	18	26	26		570		47,5		1,37		415		34,6		0,9	0	0	0	11	11
2731	28/02/2018	25/04/2018	18/07/2018	14	14	20	20	313	313	39,1	39,1	1	1	312	312	39	39	0,9	0,9	0	0	0	11	11
2731	28/02/2018	25/04/2018	10/10/2018	15	15	19	19	424	424	47,1	47,1	1,3	1,3	326	326	36,2	36,2	0,9	0,9	0	0	0	14	14
2772	06/06/2017	28/08/2017	13/03/2017	38	38	38	38													0	0	0
2772	06/06/2017	28/08/2017	12/04/2017	50	50	48	48	728	728	29,1	29,1	0,51	0,51	1423	1423	56,9	56,9	0,9	0,9	0	0	0	8583327	8583327
2772	06/06/2017	28/08/2017	08/05/2017	34	34	30	30		728		29,1		0,51		1423		56,9		0,9	0	0	0		8583327
2772	06/06/2017	28/08/2017	06/06/2017	43	43	48	48	568	568	29,9	29,9	0,53	0,53	1062	1062	55,9	55,9	39	39	0	0	0	1418842	1418842
2772	06/06/2017	28/08/2017	21/06/2017	21	21	31	31		568		29,9		0,53		1062		55,9		39	0	0	0		1418842
2772	06/06/2017	28/08/2017	03/07/2017	20	20	36	36	734	734	30,6	30,6	0,5	0,5	1459	1459	60,8	60,8	0,9	0,9	0	0	0	11	11
2772	06/06/2017	28/08/2017	31/07/2017	18	18	26	26		734		30,6		0,5		1459		60,8		0,9	0	0	0		11
2772	06/06/2017	28/08/2017	28/08/2017	20	20	24	24	646	646	34	34	0,63	0,63	1032	1032	54,3	54,3	0,9	0,9	0	0	0	11	11
2772	06/06/2017	28/08/2017	27/09/2017	24	24	33	33	738	738	28,4	28,4	0,52	0,52	1420	1420	54,6	54,6	0,9	0,9	0	0	0	11	11
2772	06/06/2017	28/08/2017	22/11/2017	27	27	31	31	840	840	31,1	31,1	0,59	0,59	1415	1415	52,4	52,4	0,9	0,9	0	0	0	11	11
2783	15/11/2017	07/02/2018	29/04/2017	72	72	69	69	563	563	43,3	43,3	1,25	1,25	450	450	34,6	34,6	0,9	0,9	0	0	0
2783	15/11/2017	07/02/2018	15/11/2017	51	51	50	50	362	362	45,2	45,2	1,6	1,6	226	226	28,2	28,2	0,9	0,9	0	0	0	127930	127930
2783	15/11/2017	07/02/2018	02/12/2017	19	19	23	23		362		45,2		1,6		226		28,2		0,9	0	0	0		127930
2783	15/11/2017	07/02/2018	13/12/2017	23	23	27	27		362		45,2		1,6		226		28,2	0,9	0,9	0	0	0	43	43
2783	15/11/2017	07/02/2018	17/01/2018	22	22	27	27		362		45,2		1,6		226		28,2		0,9	0	0	0		43
2783	15/11/2017	07/02/2018	07/02/2018	19	19	25	25	449	449	49,9	49,9	1,74	1,74	257	257	28,6	28,6	0,9	0,9	0	0	0	11	11
2783	15/11/2017	07/02/2018	02/05/2018	22	22	28	28	460	460	46	46	1,6	1,6	288	288	28,8	28,8	0,9	0,9	0	0	0	11	11
2783	15/11/2017	07/02/2018	21/07/2018	15	15	19	19	574	574	47,8	47,8	1,59	1,59	361	361	30,1	30,1	0,9	0,9	0	0	0	11	11
2803	01/03/2016	16/08/2016	30/07/2015	631	631	153	153													0	0	0
2803	01/03/2016	16/08/2016	07/08/2015	476	476	146	146													0	0	0
2803	01/03/2016	16/08/2016	21/08/2015	344	344	182	182													0	0	0
2803	01/03/2016	16/08/2016	25/08/2015	238	238	117	117													0	0	0
2803	01/03/2016	16/08/2016	28/08/2015	191	191	94	94													0	0	0
2803	01/03/2016	16/08/2016	01/09/2015	237	237	133	133													0	0	0
2803	01/03/2016	16/08/2016	03/10/2015	140	140	92	92	209	209	17,4	17,4	0,24	0,24	886	886	73,8	73,8	0,9	0,9	0	0	0
2803	01/03/2016	16/08/2016	28/11/2015	185	185	140	140	285	285	25,9	25,9	0,42	0,42	682	682	62	62	0,9	0,9	0	0	0
2803	01/03/2016	16/08/2016	14/12/2015	138	138	59	59		285		25,9		0,42		682		62		0,9	0	0	0	1269990	1269990
2803	01/03/2016	16/08/2016	18/01/2016	427	427	258	258	382	382	23,9	23,9	0,39	0,39	990	990	61,9	61,9	0,9	0,9	0	0	0	4429539	4429539
2803	01/03/2016	16/08/2016	01/03/2016	123	123	70	70		382		23,9		0,39		990		61,9		0,9	0	0	0	1714865	1714865
2803	01/03/2016	16/08/2016	15/03/2016	38	38	33	33		382		23,9		0,39		990		61,9		0,9	0	0	0		1714865
2803	01/03/2016	16/08/2016	29/03/2016	37	37	33	33	346	346	24,7	24,7	0,42	0,42	829	829	59,2	59,2	0,9	0,9	0	0	0	107	107
2803	01/03/2016	16/08/2016	26/04/2016	23	23	27	27		346		24,7		0,42		829		59,2		0,9	0	0	0	46	46
2803	01/03/2016	16/08/2016	24/05/2016	24	24	26	26		346		24,7		0,42		829		59,2		0,9	0	0	0		46
2803	01/03/2016	16/08/2016	21/06/2016	25	25	32	32		346		24,7		0,42		829		59,2		0,9	0	0	0		46
2803	01/03/2016	16/08/2016	19/07/2016	32	32	39	39		346		24,7		0,42		829		59,2		0,9	0	0	0	11	11
2803	01/03/2016	16/08/2016	16/08/2016	29	29	27	27	271	271	30,1	30,1	0,55	0,55	492	492	54,7	54,7	0,9	0,9	0	0	0	11	11
2803	01/03/2016	16/08/2016	27/09/2016	27	27	32	32		271		30,1		0,55		492		54,7		0,9	0	0	0	11	11
2803	01/03/2016	16/08/2016	08/11/2016	30	30	30	30	301	301	30,1	30,1	0,6	0,6	503	503	50,3	50,3	0,9	0,9	0	0	0	11	11
2803	01/03/2016	16/08/2016	31/01/2017	29	29	31	31	344	344	28,7	28,7	0,51	0,51	676	676	56,3	56,3	0,9	0,9	0	0	0	11	11
2810	05/12/2016	27/02/2017	13/07/2016	60	60	63	63	428	428	20,4	20,4	0,34	0,34	1243	1243	59,2	59,2	0,9	0,9	0	0	0
2810	05/12/2016	27/02/2017	28/09/2016	78	78	77	77	510	510	18,9	18,9	0,33	0,33	1563	1563	57,9	57,9	0,9	0,9	0	0	0	1109165	1109165
2810	05/12/2016	27/02/2017	05/12/2016	79	79	81	81	439	439	19,1	19,1		0,33		1563		57,9	0,9	0,9	0	0	0	1661786	1661786
2810	05/12/2016	27/02/2017	19/12/2016	31	31	42	42		439		19,1		0,33		1563		57,9		0,9	0	0	0		1661786
2810	05/12/2016	27/02/2017	02/01/2017	31	31	39	39	478	478	18,4	18,4	0,32	0,32	1518	1518	58,4	58,4	39	39	0	0	0	433	433
2810	05/12/2016	27/02/2017	30/01/2017	25	25	36	36		478		18,4		0,32		1518		58,4		39	0	0	0		433
2810	05/12/2016	27/02/2017	27/02/2017	32	32	41	41	377	377	22,2	22,2	0,43	0,43	872	872	51,3	51,3	39	39	0	0	0	11	11
2810	05/12/2016	27/02/2017	27/03/2017	30	30	43	43	457	457	25,4	25,4	0,55	0,55	837	837	46,5	46,5	121	121	0	1	0	11	11
2810	05/12/2016	27/02/2017	18/04/2017	31	31	51	51		457		25,4		0,55		837		46,5		121	0	0	0		11
2810	05/12/2016	27/02/2017	22/05/2017	25	25	39	39	601	601	27,3	27,3	0,53	0,53	1135	1135	51,6	51,6	71	71	0	0	0	11	11
2822	11/09/2017	04/12/2017	07/04/2017	73	73	49	49	1336	1336	36,1	36,1	0,98	0,98	1369	1369	37	37	0,9	0,9	0	0	0
2822	11/09/2017	04/12/2017	22/08/2017	45	45	41	41		1336		36,1		0,98		1369		37		0,9	0	0	0	24569	24569
2822	11/09/2017	04/12/2017	11/09/2017	96	96	55	55	884	884	44,2	44,2	1,47	1,47	602	602	30,1	30,1	0,9	0,9	0	0	0		24569
2822	11/09/2017	04/12/2017	25/09/2017	37	37	37	37		884		44,2		1,47		602		30,1		0,9	0	0	0		24569
2822	11/09/2017	04/12/2017	09/10/2017	29	29	33	33		884		44,2		1,47		602		30,1	0,9	0,9	0	0	0	11	11
2822	11/09/2017	04/12/2017	06/11/2017	30	30	35	35		884		44,2		1,47		602		30,1		0,9	0	0	0		11
2822	11/09/2017	04/12/2017	04/12/2017	24	24	25	25	1421	1421	41,8	41,8	1,17	1,17	1214	1214	35,7	35,7	0,9	0,9	0	0	0	11	11
2822	11/09/2017	04/12/2017	08/01/2018	20	20	36	36		1421		41,8		1,17		1214		35,7	0,9	0,9	0	0	0	11	11
2822	11/09/2017	04/12/2017	26/02/2018	24	24	28	28	1082	1082	37,3	37,3	0,91	0,91	1195	1195	41,2	41,2	0,9	0,9	0	0	0	11	11
2822	11/09/2017	04/12/2017	21/05/2018	17	17	31	31	853	853	32,8	32,8	0,73	0,73	1170	1170	45	45	0,9	0,9	0	0	0	11	11
2832	09/04/2018	02/07/2018	26/02/2018	316	316	209	209	753	753	30,1	30,1	0,73	0,73	1030	1030	41,2	41,2	0,9	0,9	0	0	0	1673735	1673735
2832	09/04/2018	02/07/2018	09/04/2018	281	281	179	179	623	623	32,8	32,8	0,79	0,79	787	787	41,4	41,4	0,9	0,9	0	0	0	3401426	3401426
2832	09/04/2018	02/07/2018	21/04/2018	90	90	54	54		623		32,8		0,79		787		41,4		0,9	0	0	0		3401426
2832	09/04/2018	02/07/2018	07/05/2018	54	54	39	39		623		32,8		0,79		787		41,4	0,9	0,9	0	0	0	71	71
2832	09/04/2018	02/07/2018	06/06/2018	42	42	32	32		623		32,8		0,79		787		41,4		0,9	0	0	0		71
2832	09/04/2018	02/07/2018	02/07/2018	34	34	24	24	666	666	31,7	31,7	0,77	0,77	865	865	41,2	41,2	0,9	0,9	0	0	0	16	16
2832	09/04/2018	02/07/2018	30/07/2018	32	32	24	24		666		31,7		0,77		865		41,2		0,9	0	0	0	11	11
2832	09/04/2018	02/07/2018	24/09/2018	29	29	31	31	783	783	31,3	31,3	0,77	0,77	1013	1013	40,5	40,5	39	39	0	0	0	11	11
2863	27/07/2016	19/10/2016	21/01/2016	24	24	21	21	643	643	23,8	23,8	0,57	0,57	1126	1126	41,7	41,7	0,9	0,9	0	0	0
2863	27/07/2016	19/10/2016	11/05/2016	31	31	24	24	758	758	31,6	31,6	0,82	0,82	924	924	38,5	38,5	0,9	0,9	0	0	0	175643	175643
2863	27/07/2016	19/10/2016	27/07/2016	25	25	20	20	792	792	36	36	0,96	0,96	827	827	37,6	37,6	39	39	0	0	0	58226	58226
2863	27/07/2016	19/10/2016	10/08/2016	22	22	19	19		792		36		0,96		827		37,6		39	0	0	0		58226
2863	27/07/2016	19/10/2016	24/08/2016	23	23	22	22	564	564	29,7	29,7	0,71	0,71	798	798	42	42	0,9	0,9	0	0	0	28	28
2863	27/07/2016	19/10/2016	21/09/2016	19	19	25	25		564		29,7		0,71		798		42		0,9	0	0	0		28
2863	27/07/2016	19/10/2016	18/10/2016	25	25	26	26	590	590	34,7	34,7	0,96	0,96	612	612	36	36	0,9	0,9	0	0	0	11	11
2863	27/07/2016	19/10/2016	16/11/2016	28	28	21	21	725	725	27,9	27,9	0,72	0,72	1014	1014	39	39	99	99	1	0	0	11	11
2863	27/07/2016	19/10/2016	11/01/2017	23	23	21	21	738	738	29,5	29,5	0,8	0,8	928	928	37,1	37,1	39	39	0	0	0	11	11
2863	27/07/2016	19/10/2016	20/03/2017	16	16	16	16	670	670	26,8	26,8	0,68	0,68	988	988	39,5	39,5	0,9	0,9	0	0	0	11	11
2893	20/04/2016	12/07/2016	03/11/2015	46	46	42	42	250	250	13,9	13,9							39	39	0	0	0	1190629	1190629
2893	20/04/2016	12/07/2016	04/01/2016	61	61	46	46	462	462	22	22							0,9	0,9	0	0	0	424735	424735
2893	20/04/2016	12/07/2016	20/04/2016	52	52	43	43	473	473	22,5	22,5	0,4	0,4	1176	1176	56	56	39	39	0	0	0	313627	313627
2893	20/04/2016	12/07/2016	04/05/2016	30	30	32	32		473		22,5		0,4		1176		56		39	0	0	0		313627
2893	20/04/2016	12/07/2016	16/05/2016	20	20	28	28	370	370	16,1	16,1		0,4		1176		56	0,9	0,9	0	0	0	11	11
2893	20/04/2016	12/07/2016	13/06/2016	17	17	25	25		370		16,1		0,4		1176		56		0,9	0	0	0		11
2893	20/04/2016	12/07/2016	11/07/2016	16	16	21	21	298	298	18,6	18,6	0,32	0,32	926	926	57,9	57,9	0,9	0,9	0	0	0	11	11
2893	20/04/2016	12/07/2016	12/08/2016	21	21	28	28		298		18,6		0,32		926		57,9		0,9	0	0	0	11	11
2893	20/04/2016	12/07/2016	30/09/2016	15	15	21	21	315	315	17,5	17,5	0,3	0,3	1048	1048	58,2	58,2	39	39	0	0	0	11	11
2893	20/04/2016	12/07/2016	16/12/2016	25	25	28	28	466	466	23,3	23,3	0,44	0,44	1052	1052	52,6	52,6	42	42	0	0	0	11	11
2903	24/01/2018	17/04/2018	08/08/2017	45	45	33	33	830	830	41,5	41,5	1,82	1,82	456	456	22,8	22,8	0,9	0,9	0	0	0	39235	39235
2903	24/01/2018	17/04/2018	24/01/2018	23	23	21	21	772	772	42,9	42,9	1,93	1,93	400	400	22,2	22,2	0,9	0,9	0	0	0	1062	1062
2903	24/01/2018	17/04/2018	07/02/2018	20	20	20	20		772		42,9		1,93		400		22,2		0,9	0	0	0	11	11
2903	24/01/2018	17/04/2018	21/02/2018	23	23	20	20	520	520	40	40	1,61	1,61	322	322	24,8	24,8	0,9	0,9	0	0	0	11	11
2903	24/01/2018	17/04/2018	21/03/2018	19	19	17	17		520		40		1,61		322		24,8		0,9	0	0	0		11
2903	24/01/2018	17/04/2018	18/04/2018	25	25	23	23	764	764	40,2	40,2	1,55	1,55	492	492	25,9	25,9	0,9	0,9	0	0	0	11	11
2903	24/01/2018	17/04/2018	16/05/2018	23	23	20	20		764		40,2		1,55		492		25,9		0,9	0	0	0		11
2903	24/01/2018	17/04/2018	11/07/2018	24	24	22	22	858	858	42,9	42,9	1,83	1,83	470	470	23,5	23,5	0,9	0,9	0	0	0	11	11
2917	13/12/2017	07/02/2018	15/05/2017	35	35	35	35	1046	1046	25,5	25,5	0,46	0,46	2271	2271	55,4	55,4	0,9	0,9	0	0	0
2917	13/12/2017	07/02/2018	11/09/2017	37	37	35	35	1064	1064	26,6	26,6	0,47	0,47	2256	2256	56,4	56,4	0,9	0,9	0	0	0	378816	378816
2917	13/12/2017	07/02/2018	13/12/2017	38	38	33	33	959	959	24,6	24,6	0,44	0,44	2204	2204	56,5	56,5	0,9	0,9	0	0	0	388172	388172
2917	13/12/2017	07/02/2018	27/12/2017	23	23	27	27		959		24,6		0,44		2204		56,5		0,9	0	0	0		388172
2917	13/12/2017	07/02/2018	10/01/2018	19	19	29	29		959		24,6		0,44		2204		56,5	39	39	0	0	0	11	11
2917	13/12/2017	07/02/2018	07/02/2018	22	22	26	26	1201	1201	26,1	26,1	0,45	0,45	2659	2659	57,8	57,8	0,9	0,9	0	0	0	11	11
2917	13/12/2017	07/02/2018	16/04/2018	28	28	22	22	1026	1026	26,3	26,3	0,45	0,45	2282	2282	58,5	58,5	0,9	0,9	0	0	0	11	11
2917	13/12/2017	07/02/2018	25/07/2018	21	21	26	26	1016	1016	25,4	25,4	0,42	0,42	2392	2392	59,8	59,8	0,9	0,9	0	0	0	11	11
3026	06/05/2015	29/07/2015	27/10/2014	101	101	90	90	594	594	39,6	39,6	1,46	1,46	407	407	27,1	27,1	39	39	0	0	0
3026	06/05/2015	29/07/2015	17/03/2015	87	87	79	79	627	627	39,2	39,2	1,41	1,41	446	446	27,9	27,9	39	39	0	0	0
3026	06/05/2015	29/07/2015	06/05/2015	83	83	73	73	648	648	36	36		1,41		446		27,9	39	39	0	0	0
3026	06/05/2015	29/07/2015	13/05/2015	46	46	46	46		648		36		1,41		446		27,9		39	0	0	0	26	26
3026	06/05/2015	29/07/2015	20/05/2015	32	32	33	33		648		36		1,41		446		27,9		39	0	0	0	11	11
3026	06/05/2015	29/07/2015	03/06/2015	28	28	32	32	744	744	37,2	37,2	1,28	1,28	582	582	29,1	29,1	39	39	0	0	0	11	11
3026	06/05/2015	29/07/2015	01/07/2015	26	26	28	28		744		37,2		1,28		582		29,1		39	0	0	0		11
3026	06/05/2015	29/07/2015	02/07/2015	24	24	53	53		744		37,2		1,28		582		29,1		39	0	0	0		11
3026	06/05/2015	29/07/2015	22/07/2015	21	21	27	27	512	512	42,7	42,7	1,56	1,56	328	328	27,3	27,3	39	39	0	0	0	11	11
3026	06/05/2015	29/07/2015	09/09/2015	32	32	38	38		512		42,7		1,56		328		27,3		39	0	0	0	11	11
3026	06/05/2015	29/07/2015	21/10/2015	29	29	31	31	798	798	39,9	39,9	1,69	1,69	472	472	23,6	23,6	39	39	0	0	0	11	11
3026	06/05/2015	29/07/2015	13/01/2016	36	36	35	35	957	957	41,6	41,6	1,55	1,55	616	616	26,8	26,8	0,9	0,9	0	0	0	11	11
3136	26/04/2017	19/07/2017	22/12/2016	238	238	177	177													0	0	0	2461722	2461722
3136	26/04/2017	19/07/2017	05/01/2017	229	229	135	135	621	621	23	23	0,46	0,46	1364	1364	50,5	50,5			0	0	0	726580	726580
3136	26/04/2017	19/07/2017	17/01/2017	191	191	162	162		621		23		0,46		1364		50,5			0	0	0		726580
3136	26/04/2017	19/07/2017	13/03/2017	257	257	174	174	525	525	21	21	0,36	0,36	1445	1445	57,8	57,8	0,9	0,9	0	0	0	6210514	6210514
3136	26/04/2017	19/07/2017	26/04/2017	173	173	146	146	571	571	23,8	23,8	0,46	0,46	1255	1255	52,3	52,3	0,9	0,9	0	0	0		6210514
3136	26/04/2017	19/07/2017	10/05/2017	74	74	77	77		571		23,8		0,46		1255		52,3		0,9	0	0	0		6210514
3136	26/04/2017	19/07/2017	24/05/2017	112	112	109	109	344	344	18,1	18,1	0,35	0,35	988	988	52	52	0,9	0,9	0	0	0	214	214
3136	26/04/2017	19/07/2017	19/06/2017	92	92	71	71		344		18,1		0,35		988		52		0,9	0	0	0	11	11
3136	26/04/2017	19/07/2017	19/07/2017	103	103	76	76	502	502	23,9	23,9	0,42	0,42	1195	1195	56,9	56,9	0,9	0,9	0	0	0	11	11
3136	26/04/2017	19/07/2017	16/08/2017	77	77	62	62	716	716	23,1	23,1	0,39	0,39	1814	1814	58,5	58,5	0,9	0,9	0	0	0	11	11
3136	26/04/2017	19/07/2017	11/10/2017	227	227	153	153	627	627	19,6	19,6	0,34	0,34	1872	1872	58,5	58,5	0,9	0,9	0	0	0	11	11
3136	26/04/2017	19/07/2017	15/11/2017	190	190	128	128	481	481	17,8	17,8	0,33	0,33	1442	1442	53,4	53,4	0,9	0,9	0	0	0	11	11
3160	06/04/2016	21/09/2016	16/09/2015	64	64	69	69	965	965	37,1	37,1	1,55	1,55	624	624	24	24	120	120	0	0	0	23037	23037
3160	06/04/2016	21/09/2016	09/12/2015	68	68	80	80	1154	1154	41,2	41,2	1,94	1,94	594	594	21,2	21,2	49	49	0	0	0		23037
3160	06/04/2016	21/09/2016	17/03/2016	99	99	119	119	1290	1290	40,3	40,3	1,5	1,5	858	858	26,8	26,8	0,9	0,9	0	0	0	74973	74973
3160	06/04/2016	21/09/2016	06/04/2016	81	81	87	87		1290		40,3		1,5		858		26,8		0,9	0	0	0		74973
3160	06/04/2016	21/09/2016	20/04/2016	25	25	30	30		1290		40,3		1,5		858		26,8		0,9	0	0	0		74973
3160	06/04/2016	21/09/2016	04/05/2016	29	29	28	28	1093	1093	43,7	43,7		1,5		858		26,8	39	39	0	0	0	11	11
3160	06/04/2016	21/09/2016	01/06/2016	25	25	24	24		1093		43,7		1,5		858		26,8		39	0	0	0		11
3160	06/04/2016	21/09/2016	29/06/2016	21	21	25	25	736	736	43,3	43,3	1,53	1,53	481	481	28,3	28,3	39	39	0	0	0	11	11
3160	06/04/2016	21/09/2016	27/07/2016	25	25	26	26		736		43,3		1,53		481		28,3		39	0	0	0		11
3160	06/04/2016	21/09/2016	24/08/2016	23	23	27	27		736		43,3		1,53		481		28,3		39	0	0	0		11
3160	06/04/2016	21/09/2016	21/09/2016	22	22	26	26	683	683	40,2	40,2	1,6	1,6	428	428	25,2	25,2	0,9	0,9	0	0	0	11	11
3160	06/04/2016	21/09/2016	26/10/2016	16	16	24	24		683		40,2		1,6		428		25,2	339	339	0	1	0	11	11
3160	06/04/2016	21/09/2016	21/11/2016		16		24		683		40,2		1,6		428		25,2	103	103	0	0	0		11
3160	06/04/2016	21/09/2016	14/12/2016	22	22	28	28	1319	1319	47,1	47,1	1,46	1,46	904	904	32,3	32,3	134	134	0	0	0	11	11
3160	06/04/2016	21/09/2016	08/03/2017	24	24	23	23	1218	1218	39,3	39,3	1,49	1,49	815	815	26,3	26,3	48	48	0	0	0	11	11
3220	13/09/2017	03/01/2018	11/04/2017	41	41	35	35	619	619	25,8	25,8	0,57	0,57	1094	1094	45,6	45,6	0,9	0,9	0	0	0
3220	13/09/2017	03/01/2018	13/09/2017	50	50	40	40	768	768	30,7	30,7	0,65	0,65	1173	1173	46,9	46,9	0,9	0,9	0	0	0	7323898	7323898
3220	13/09/2017	03/01/2018	27/09/2017	34	34	30	30		768		30,7		0,65		1173		46,9		0,9	0	0	0		7323898
3220	13/09/2017	03/01/2018	11/10/2017	27	27	26	26	678	678	27,1	27,1	0,64	0,64	1065	1065	42,6	42,6	0,9	0,9	0	0	0	12	12
3220	13/09/2017	03/01/2018	08/11/2017	29	29	24	24		678		27,1		0,64		1065		42,6		0,9	0	0	0		12
3220	13/09/2017	03/01/2018	06/12/2017	36	36	31	31		678		27,1		0,64		1065		42,6		0,9	0	0	0		12
3220	13/09/2017	03/01/2018	03/01/2018	28	28	24	24	526	526	29,2	29,2	0,63	0,63	837	837	46,5	46,5	0,9	0,9	0	0	0	11	11
3220	13/09/2017	03/01/2018	31/01/2018	18	18	29	29		526		29,2		0,63		837		46,5	0,9	0,9	0	0	0	11	11
3220	13/09/2017	03/01/2018	28/03/2018	21	21	29	29	533	533	25,4	25,4	0,53	0,53	1006	1006	47,9	47,9	0,9	0,9	0	0	0	11	11
3295	08/06/2015	31/08/2015	23/02/2015	185	185	84	84	513	513	20,5	20,5	0,63	0,63	820	820	32,8	32,8	0,9	0,9	0	0	0
3295	08/06/2015	31/08/2015	31/03/2015	381	381	182	182		513		20,5		0,63		820		32,8		0,9	0	0	0	3018284	3018284
3295	08/06/2015	31/08/2015	08/06/2015	34	34	26	26	629	629	24,2	24,2	0,79	0,79	793	793	30,5	30,5	0,9	0,9	0	0	0	6124	6124
3295	08/06/2015	31/08/2015	15/06/2015	25	25	24	24		629		24,2		0,79		793		30,5		0,9	0	0	0	11	11
3295	08/06/2015	31/08/2015	23/06/2015	19	19	21	21		629		24,2		0,79		793		30,5		0,9	0	0	0	11	11
3295	08/06/2015	31/08/2015	06/07/2015	16	16	16	16	443	443	24,6	24,6	0,68	0,68	650	650	36,1	36,1	0,9	0,9	0	0	0	11	11
3295	08/06/2015	31/08/2015	03/08/2015	13	13	18	18		443		24,6		0,68		650		36,1		0,9	0	0	0		11
3295	08/06/2015	31/08/2015	31/08/2015	14	14	16	16	580	580	32,2	32,2	0,75	0,75	778	778	43,2	43,2	0,9	0,9	0	0	0	11	11
3295	08/06/2015	31/08/2015	21/09/2015	17	17	19	19	535	535	22,3	22,3	0,59	0,59	910	910	37,9	37,9	39	39	0	0	0		11
3295	08/06/2015	31/08/2015	28/09/2015	18	18	22	22		535		22,3		0,59		910		37,9		39	0	0	0	11	11
3295	08/06/2015	31/08/2015	23/11/2015	22	22	21	21		535		22,3		0,59		910		37,9		39	0	0	0	11	11
3295	08/06/2015	31/08/2015	15/02/2016	19	19	20	20	492	492	21,4	21,4	0,57	0,57	860	860	37,4	37,4	39	39	0	0	0	11	11
3319	20/07/2015	04/01/2016	18/02/2015	153	153	92	92	235	235	21,4	21,4	0,42	0,42	556	556	50,5	50,5	60	60	0	0	0
3319	20/07/2015	04/01/2016	27/05/2015	175	175	89	89	227	227	20,6	20,6	0,43	0,43	527	527	47,9	47,9	47	47	0	0	0	277943	277943
3319	20/07/2015	04/01/2016	20/07/2015	41	41	28	28		227		20,6		0,43		527		47,9		47	0	0	0		277943
3319	20/07/2015	04/01/2016	27/07/2015	20	20	15	15		227		20,6		0,43		527		47,9		47	0	0	0		277943
3319	20/07/2015	04/01/2016	03/08/2015	15	15	13	13		227		20,6		0,43		527		47,9		47	0	0	0	11	11
3319	20/07/2015	04/01/2016	17/08/2015	15	15	16	16	210	210	23,3	23,3	0,46	0,46	455	455	50,5	50,5	0,9	0,9	0	0	0	11	11
3319	20/07/2015	04/01/2016	14/09/2015	17	17	18	18		210		23,3		0,46		455		50,5		0,9	0	0	0		11
3319	20/07/2015	04/01/2016	12/10/2015	17	17	16	16	296	296	19,7	19,7	0,4	0,4	746	746	49,7	49,7	97	97	0	1	0	11	11
3319	20/07/2015	04/01/2016	09/11/2015	17	17	16	16		296		19,7		0,4		746		49,7		97	0	0	0	11	11
3319	20/07/2015	04/01/2016	04/12/2015	15	15	14	14	244	244	20,3	20,3	0,38	0,38	636	636	53	53	61	61	0	0	0		11
3319	20/07/2015	04/01/2016	04/01/2016	13	13	15	15	392	392	26,1	26,1	0,43	0,43	912	912	60,8	60,8	0,9	0,9	0	0	0	11	11
3319	20/07/2015	04/01/2016	10/02/2016	12	12	13	13	330	330	20,6	20,6	0,4	0,4	822	822	51,4	51,4	151	151	0	1	0	11	11
3319	20/07/2015	04/01/2016	06/04/2016	12	12	20	20	333	333	23,8	23,8		0,4		822		51,4	55	55	0	0	0	11	11
3319	20/07/2015	04/01/2016	20/06/2016	13	13	18	18	223	223	20,3	20,3	0,4	0,4	553	553	50,3	50,3	0,9	0,9	0	0	0	11	11
3350	13/09/2017	06/12/2017	22/05/2017	237	237	159	159	658	658	29,9	29,9							0,9	0,9	0	0	0
3350	13/09/2017	06/12/2017	30/06/2017	41	41	34	34		658		29,9								0,9	0	0	0	3976	3976
3350	13/09/2017	06/12/2017	13/09/2017	298	298	165	165	674	674	29,3	29,3	0,75	0,75	895	895	38,9	38,9	0,9	0,9	0	0	0	500038	500038
3350	13/09/2017	06/12/2017	27/09/2017	39	39	33	33		674		29,3		0,75		895		38,9		0,9	0	0	0		500038
3350	13/09/2017	06/12/2017	11/10/2017	26	26	25	25	745	745	27,6	27,6	0,79	0,79	940	940	34,8	34,8	0,9	0,9	0	0	0	11	11
3350	13/09/2017	06/12/2017	08/11/2017	24	24	34	34	596	596	28,4	28,4	0,77	0,77	779	779	37,1	37,1	0,9	0,9	0	0	0	11	11
3350	13/09/2017	06/12/2017	06/12/2017	23	23	22	22	597	597	31,4	31,4	0,86	0,86	692	692	36,4	36,4	0,9	0,9	0	0	0	11	11
3350	13/09/2017	06/12/2017	04/01/2018	20	20	25	25	669	669	29,1	29,1	0,79	0,79	851	851	37	37		0,9	0	0	0	11	11
3350	13/09/2017	06/12/2017	28/02/2018	26	26	29	29	710	710	27,3	27,3	0,79	0,79	894	894	34,4	34,4	0,9	0,9	0	0	0	11	11
3350	13/09/2017	06/12/2017	23/05/2018	29	29	32	32	551	551	32,4	32,4	0,89	0,89	617	617	36,3	36,3	0,9	0,9	0	0	0	11	11
3363	26/05/2015	17/08/2015	21/10/2014	70	70	55	55	667	667	35,1	35,1	0,81	0,81	821	821	43,2	43,2	0,9	0,9	0	0	0
3363	26/05/2015	17/08/2015	18/12/2014	67	67	50	50	680	680	37,8	37,8	0,85	0,85	801	801	44,5	44,5	0,9	0,9	0	0	0
3363	26/05/2015	17/08/2015	26/05/2015	60	60	50	50	695	695	38,6	38,6	0,93	0,93	747	747	41,5	41,5	0,9	0,9	0	0	0
3363	26/05/2015	17/08/2015	03/06/2015	37	37	47	47	660	660	38,8	38,8	1,03	1,03	639	639	37,6	37,6	0,9	0,9	0	0	0
3363	26/05/2015	17/08/2015	09/06/2015	40	40	43	43		660		38,8		1,03		639		37,6		0,9	0	0	0
3363	26/05/2015	17/08/2015	23/06/2015	48	48	49	49		660	45,6	45,6	1,31	1,31		639	34,7	34,7	0,9	0,9	0	0	0	28	28
3363	26/05/2015	17/08/2015	21/07/2015	44	44	44	44		660		45,6		1,31		639		34,7		0,9	0	0	0	11	11
3363	26/05/2015	17/08/2015	18/08/2015	31	31	36	36	445	445	44,5	44,5	1,23	1,23	361	361	36,1	36,1	0,9	0,9	0	0	0	11	11
3363	26/05/2015	17/08/2015	15/09/2015	38	38	37	37		445		44,5		1,23		361		36,1		0,9	0	0	0	11	11
3363	26/05/2015	17/08/2015	22/09/2015	47	47	43	43		445		44,5		1,23		361		36,1		0,9	0	0	0		11
3363	26/05/2015	17/08/2015	10/11/2015	35	35	37	37	823	823	43,3	43,3	1,09	1,09	754	754	39,7	39,7	0,9	0,9	0	0	0	11	11
3363	26/05/2015	17/08/2015	22/01/2016	28	28	36	36	630	630	35	35	0,82	0,82	765	765	42,5	42,5	0,9	0,9	0	0	0	11	11
3536	28/05/2018	20/08/2018	28/12/2017	43	43	42	42	243	243	12,8	12,8	0,29	0,29	842	842	44,3	44,3	39	39	0	0	0
3536	28/05/2018	20/08/2018	28/02/2018	44	44	46	46		243		12,8		0,29		842		44,3		39	0	0	0	2804009	2804009
3536	28/05/2018	20/08/2018	28/05/2018	39	39	34	34	289	289	15,2	15,2	0,34	0,34	861	861	45,3	45,3	0,9	0,9	0	0	0	4928934	4928934
3536	28/05/2018	20/08/2018	11/06/2018	22	22	27	27		289		15,2		0,34		861		45,3		0,9	0	0	0		4928934
3536	28/05/2018	20/08/2018	25/06/2018	17	17	22	22		289		15,2		0,34		861		45,3	0,9	0,9	0	0	0	48	48
3536	28/05/2018	20/08/2018	23/07/2018	16	16	21	21		289		15,2		0,34		861		45,3		0,9	0	0	0		48
3536	28/05/2018	20/08/2018	20/08/2018	20	20	24	24	248	248	15,5	15,5	0,34	0,34	731	731	45,7	45,7	0,9	0,9	0	0	0	11	11
3536	28/05/2018	20/08/2018	05/11/2018	22	22	25	25	219	219	12,9	12,9	0,27	0,27	799	799	47	47	39	39	0	0	0	14	14
3614	20/05/2015	01/11/2015	17/12/2014	50	50	61	61	204	204	17	17	0,29	0,29	692	692	57,7	57,7	0,9	0,9	0	0	0
3614	20/05/2015	01/11/2015	21/01/2015	28	28	37	37	198	198	15,2	15,2		0,29		692		57,7	0,9	0,9	0	0	0
3614	20/05/2015	01/11/2015	16/02/2015	39	39	59	59	228	228	15,2	15,2		0,29		692		57,7	0,9	0,9	0	0	0
3614	20/05/2015	01/11/2015	03/04/2015	53	53	71	71	210	210	17,5	17,5	0,34	0,34	619	619	51,6	51,6	0,9	0,9	0	0	0
3614	20/05/2015	01/11/2015	08/05/2015	36	36	46	46	252	252	18	18	0,4	0,4	634	634	45,3	45,3	0,9	0,9	0	0	0
3614	20/05/2015	01/11/2015	02/07/2015	19	19	29	29	187	187	17	17		0,4		634		45,3	0,9	0,9	0	0	0	11	11
3614	20/05/2015	01/11/2015	14/09/2015	19	19	33	33	174	174	21,7	21,7		0,4		634		45,3	0,9	0,9	0	0	0	11	11
3614	20/05/2015	01/11/2015	01/12/2015	34	34	27	27	147	147	16,3	16,3	0,29	0,29	500	500	55,6	55,6	0,9	0,9	0	0	0		11
3614	20/05/2015	01/11/2015	04/03/2016	19	19	28	28	244	244	17,4	17,4	0,31	0,31	781	781	55,8	55,8	0,9	0,9	0	0	0	144254	144254
3640	22/07/2015	11/12/2015	30/12/2014	133	133	121	121	1162	1162	36,3	36,3	1,24	1,24	938	938	29,3	29,3	0,9	0,9	0	0	0
3640	22/07/2015	11/12/2015	26/03/2015	128	128	88	88		1162		36,3		1,24		938		29,3		0,9	0	0	0	432496	432496
3640	22/07/2015	11/12/2015	19/06/2015	120	120	95	95	1147	1147	37	37	1,33	1,33	865	865	27,9	27,9	0,9	0,9	0	0	0		432496
3640	22/07/2015	11/12/2015	20/07/2015	82	82	64	64		1147		37		1,33		865		27,9		0,9	0	0	0		432496
3640	22/07/2015	11/12/2015	27/07/2015	105	105	71	71		1147		37		1,33		865		27,9		0,9	0	0	0		432496
3640	22/07/2015	11/12/2015	05/08/2015	109	109	79	79		1147		37		1,33		865		27,9		0,9	0	0	0		432496
3640	22/07/2015	11/12/2015	19/08/2015	71	71	51	51	1025	1025	42,7	42,7		1,33		865		27,9	39	39	0	0	0	103	103
3640	22/07/2015	11/12/2015	16/09/2015	82	82	60	60		1025		42,7		1,33		865		27,9		39	0	0	0		103
3640	22/07/2015	11/12/2015	14/10/2015	71	71	59	59	934	934	46,7	46,7	1,79	1,79	522	522	26,1	26,1	0,9	0,9	0	0	0	11	11
3640	22/07/2015	11/12/2015	11/11/2015	68	68	59	59		934		46,7		1,79		522		26,1		0,9	0	0	0		11
3640	22/07/2015	11/12/2015	09/12/2015	62	62	51	51		934		46,7		1,79		522		26,1		0,9	0	0	0		11
3640	22/07/2015	11/12/2015	14/01/2016	96	96	67	67	1075	1075	39,8	39,8	1,59	1,59	678	678	25,1	25,1	0,9	0,9	0	0	0	11	11
3640	22/07/2015	11/12/2015	01/03/2016	46	46	37	37		1075		39,8		1,59		678		25,1		0,9	0	0	0		11
3640	22/07/2015	11/12/2015	04/03/2016	51	51	42	42		1075		39,8		1,59		678		25,1		0,9	0	0	0		11
3640	22/07/2015	11/12/2015	08/03/2016	52	52	46	46		1075		39,8		1,59		678		25,1		0,9	0	0	0		11
3640	22/07/2015	11/12/2015	11/03/2016	55	55	48	48		1075		39,8		1,59		678		25,1		0,9	0	0	0		11
3640	22/07/2015	11/12/2015	31/03/2016	56	56	49	49	1125	1125	38,8	38,8	1,45	1,45	777	777	26,8	26,8	0,9	0,9	0	0	0	11	11
3646	22/11/2017	13/02/2018	30/08/2017	30	30	28	28	459	459	27	27	0,6	0,6	765	765	45	45	0,9	0,9	0	0	0	57439	57439
3646	22/11/2017	13/02/2018	22/11/2017	47	47	34	34	700	700	25	25	0,48	0,48	1456	1456	52	52	39	39	0	0	0	161196	161196
3646	22/11/2017	13/02/2018	06/12/2017	24	24	28	28		700		25		0,48		1456		52		39	0	0	0		161196
3646	22/11/2017	13/02/2018	20/12/2017	18	18	24	24		700		25		0,48		1456		52	0,9	0,9	0	0	0	80	80
3646	22/11/2017	13/02/2018	15/01/2018	27	27	28	28		700		25		0,48		1456		52	110784	110784	0	1	0	11	11
3646	22/11/2017	13/02/2018	14/02/2018	16	16	25	25	543	543	20,9	20,9	0,35	0,35	1531	1531	58,9	58,9	65	65	0	0	0	11	11
3646	22/11/2017	13/02/2018	04/04/2018	15	15	28	28	713	713	19,8	19,8	0,31	0,31	2329	2329	64,7	64,7	0,9	0,9	0	0	0	11	11
3646	22/11/2017	13/02/2018	09/05/2018	17	17	19	19	537	537	17,9	17,9	0,27	0,27	1971	1971	65,7	65,7	0,9	0,9	0	0	0	11	11
3646	22/11/2017	13/02/2018	31/07/2018	14	14	21	21	701	701	21,9	21,9	0,37	0,37	1885	1885	58,9	58,9	0,9	0,9	0	0	0	11	11
3647	07/02/2018	03/04/2018	26/10/2017	50	50	43	43	946	946	43	43	1,14	1,14	832	832	37,8	37,8	0,9	0,9	0	0	0
3647	07/02/2018	03/04/2018	07/02/2018	55	55	43	43	662	662	44,1	44,1	1,31	1,31	506	506	33,7	33,7	0,9	0,9	0	0	0	1740994	1740994
3647	07/02/2018	03/04/2018	21/02/2018	29	29	27	27		662		44,1		1,31		506		33,7		0,9	0	0	0		1740994
3647	07/02/2018	03/04/2018	07/03/2018	30	30	29	29		662		44,1		1,31		506		33,7	0,9	0,9	0	0	0	17	17
3647	07/02/2018	03/04/2018	04/04/2018	21	21	28	28	790	790	37,6	37,6	0,88	0,88	899	899	42,8	42,8	0,9	0,9	0	0	0	11	11
3647	07/02/2018	03/04/2018	02/05/2018	27	27	28	28		790		37,6		0,88		899		42,8		0,9	0	0	0		11
3647	07/02/2018	03/04/2018	23/05/2018	18	18	26	26	714	714	42	42	1,12	1,12	638	638	37,5	37,5	0,9	0,9	0	0	0		11
3647	07/02/2018	03/04/2018	27/06/2018	17	17	24	24	872	872	41,5	41,5	1,1	1,1	794	794	37,8	37,8	0,9	0,9	0	0	0	11	11
3691	05/07/2017	27/09/2017	10/01/2017	112	112	125	125	518	518	21,6	21,6					43,4	43,4	0,9	0,9	0	0	0
3691	05/07/2017	27/09/2017	26/01/2017	73	73	71	71		518		21,6						43,4		0,9	0	0	0
3691	05/07/2017	27/09/2017	09/02/2017	33	33	31	31	745	745	21,9	21,9					42	42	0,9	0,9	0	0	0	5237144	5237144
3691	05/07/2017	27/09/2017	15/03/2017	46	46	46	46		745		21,9						42		0,9	0	0	0		5237144
3691	05/07/2017	27/09/2017	03/04/2017	55	55	50	50		745		21,9						42		0,9	0	0	0		5237144
3691	05/07/2017	27/09/2017	15/04/2017	63	63	58	58		745		21,9						42		0,9	0	0	0		5237144
3691	05/07/2017	27/09/2017	29/04/2017	105	105	90	90	729	729	27	27						42	0,9	0,9	0	0	0		5237144
3691	05/07/2017	27/09/2017	05/07/2017	58	58	77	77	568	568	22,7	22,7	0,47	0,47	1215	1215	48,6	48,6	0,9	0,9	0	0	0	638058	638058
3691	05/07/2017	27/09/2017	19/07/2017	16	16	27	27		568		22,7		0,47		1215		48,6		0,9	0	0	0	55	55
3691	05/07/2017	27/09/2017	02/08/2017	9	9	23	23	519	519	24,7	24,7	0,57	0,57	911	911	43,4	43,4	0,9	0,9	0	0	0	15	15
3691	05/07/2017	27/09/2017	30/08/2017	12	12	23	23		519		24,7		0,57		911		43,4		0,9	0	0	0	11	11
3691	05/07/2017	27/09/2017	01/09/2017	13	13	27	27	584	584	29,2	29,2		0,57		911		43,4	0,9	0,9	0	0	0		11
3691	05/07/2017	27/09/2017	27/09/2017	15	15	30	30	546	546	24,8	24,8	0,61	0,61	893	893	40,6	40,6	0,9	0,9	0	0	0	11	11
3691	05/07/2017	27/09/2017	25/10/2017	19	19	30	30	875	875	32,4	32,4	0,64	0,64	1358	1358	50,3	50,3	0,9	0,9	0	0	0	11	11
3691	05/07/2017	27/09/2017	20/12/2017		19	28	28	633	633	21,1	21,1		0,64		1358		50,3	0,9	0,9	0	0	0	11	11
3691	05/07/2017	27/09/2017	08/03/2018	17	17	30	30	871	871	26,4	26,4	0,61	0,61	1419	1419	43	43	0,9	0,9	0	0	0	11	11
3710	20/12/2017	13/02/2018	03/08/2017	60	60	51	51	730	730	38,4	38,4	1,27	1,27	576	576	30,3	30,3	0,9	0,9	0	0	0
3710	20/12/2017	13/02/2018	20/12/2017	80	80	65	65	610	610	33,9	33,9	1,09	1,09	558	558	31	31	0,9	0,9	0	0	0	1129532	1129532
3710	20/12/2017	13/02/2018	03/01/2018	31	31	23	23		610		33,9		1,09		558		31		0,9	0	0	0		1129532
3710	20/12/2017	13/02/2018	17/01/2018	37	37	30	30		610		33,9		1,09		558		31	44	44	0	0	0	24	24
3710	20/12/2017	13/02/2018	14/02/2018	34	34	27	27	590	590	34,7	34,7	1,01	1,01	581	581	34,2	34,2	0,9	0,9	0	0	0	11	11
3710	20/12/2017	13/02/2018	17/03/2018	65	65	43	43	643	643	37,8	37,8		1,01		581		34,2	0,9	0,9	0	0	0	11	11
3710	20/12/2017	13/02/2018	09/05/2018	35	35	23	23	572	572	31,8	31,8		1,01		581		34,2	0,9	0,9	0	0	0	11	11
3734	14/02/2018	11/04/2018	07/09/2017	42	42	43	43													0	0	0	5852457	5852457
3734	14/02/2018	11/04/2018	18/01/2018	72	72	50	50	676	676	33,8	33,8	0,66	0,66	1020	1020	51	51	0,9	0,9	0	0	0	5568971	5568971
3734	14/02/2018	11/04/2018	14/02/2018	74	74	65	65		676		33,8		0,66		1020		51		0,9	0	0	0		5568971
3734	14/02/2018	11/04/2018	28/02/2018	19	19	24	24		676		33,8		0,66		1020		51		0,9	0	0	0		5568971
3734	14/02/2018	11/04/2018	14/03/2018	20	20	25	25		676		33,8		0,66		1020		51	0,9	0,9	0	0	0	17	17
3734	14/02/2018	11/04/2018	11/04/2018	19	19	23	23	848	848	40,4	40,4	0,87	0,87	977	977	46,5	46,5	0,9	0,9	0	0	0	11	11
3734	14/02/2018	11/04/2018	09/05/2018	26	26	28	28		848		40,4		0,87		977		46,5	0,9	0,9	0	0	0	11	11
3734	14/02/2018	11/04/2018	04/07/2018	20	20	24	24	629	629	33,1	33,1	0,65	0,65	967	967	50,9	50,9	0,9	0,9	0	0	0	11	11
3738	05/11/2015	05/12/2015	24/04/2015	159	159	179	179	475	475	19	19	0,31	0,31	1510	1510	60,4	60,4	39	39	0	0	0	20487	20487
3738	05/11/2015	05/12/2015	12/06/2015	78	78	88	88	371	371	19,5	19,5	0,32	0,32	1146	1146	60,3	60,3	0,9	0,9	0	0	0		20487
3738	05/11/2015	05/12/2015	07/07/2015	79	79	93	93		371		19,5		0,32		1146		60,3		0,9	0	0	0		20487
3738	05/11/2015	05/12/2015	05/11/2015	93	93	103	103	381	381	25,4	25,4	0,47	0,47	807	807	53,8	53,8	39	39	0	0	0	1022844	1022844
3738	05/11/2015	05/12/2015	04/12/2015	28	28	39	39		381		25,4		0,47		807		53,8		39	0	0	0	12	12
3738	05/11/2015	05/12/2015	20/01/2016	32	32	41	41	400	400	28,6	28,6	0,53	0,53	752	752	53,7	53,7	0,9	0,9	0	0	0		12
3738	05/11/2015	05/12/2015	03/03/2016	16	16	29	29	490	490	30,6	30,6	0,57	0,57	854	854	53,4	53,4	0,9	0,9	0	0	0		12
3738	05/11/2015	05/12/2015	18/04/2016	20	20	29	29	310	310	25,8	25,8		0,57		854		53,4	0,9	0,9	0	0	0		12
3810	29/06/2016	21/09/2016	14/04/2016	56	56	37	37	511	511	39,3	39,3							0,9	0,9	0	0	0	1784500	1784500
3810	29/06/2016	21/09/2016	03/06/2016	53	53	32	32	424	424	38,5	38,5	0,85	0,85	498	498	45,3	45,3	0,9	0,9	0	0	0	825655	825655
3810	29/06/2016	21/09/2016	29/06/2016	58	58	33	33		424		38,5		0,85		498		45,3		0,9	0	0	0		825655
3810	29/06/2016	21/09/2016	13/07/2016	27	27	17	17		424		38,5		0,85		498		45,3		0,9	0	0	0		825655
3810	29/06/2016	21/09/2016	27/07/2016	44	44	25	25	429	429	39	39	0,87	0,87	491	491	44,6	44,6	0,9	0,9	0	0	0	11	11
3810	29/06/2016	21/09/2016	24/08/2016	54	54	31	31		429		39		0,87		491		44,6	346	346	1	0	0	11	11
3810	29/06/2016	21/09/2016	21/09/2016	50	50	26	26	404	404	36,7	36,7	0,82	0,82	494	494	44,9	44,9	0,9	0,9	0	0	0	11	11
3810	29/06/2016	21/09/2016	26/10/2016	38	38	24	24		404		36,7		0,82		494		44,9	0,9	0,9	0	0	0	11	11
3810	29/06/2016	21/09/2016	14/12/2016	35	35	20	20	529	529	37,8	37,8	0,85	0,85	624	624	44,6	44,6	0,9	0,9	0	0	0	11	11
3810	29/06/2016	21/09/2016	08/03/2017	52	52	28	28	540	540	36	36	0,82	0,82	657	657	43,8	43,8	0,9	0,9	0	0	0	11	11
3813	28/02/2018	23/05/2018	11/09/2017	29	29	36	36	713	713	19,8	19,8							0,9	0,9	0	0	0
3813	28/02/2018	23/05/2018	31/01/2018	27	27	33	33	838	838	26,2	26,2							0,9	0,9	0	0	0	18529	18529
3813	28/02/2018	23/05/2018	28/02/2018	83	83	73	73		838		26,2								0,9	0	0	0		18529
3813	28/02/2018	23/05/2018	29/03/2018	24	24	34	34		838		26,2							0,9	0,9	0	0	0	55	55
3813	28/02/2018	23/05/2018	23/04/2018	25	25	35	35		838		26,2								0,9	0	0	0		55
3813	28/02/2018	23/05/2018	23/05/2018	24	24	24	24	835	835	25,3	25,3	0,47	0,47	1789	1789	54,2	54,2	0,9	0,9	0	0	0	11	11
3813	28/02/2018	23/05/2018	27/06/2018	21	21	27	27		835		25,3		0,47		1789		54,2	0,9	0,9	0	0	0	11	11
3813	28/02/2018	23/05/2018	26/09/2018	21	21	49	49	753	753	21,5	21,5	0,34	0,34	2184	2184	62,4	62,4	0,9	0,9	0	0	0	11	11
3853	12/07/2017	03/10/2017	05/12/2016	108	108	66	66													0	0	0
3853	12/07/2017	03/10/2017	06/12/2016		108		66			30	30							0,9	0,9	0	0	0
3853	12/07/2017	03/10/2017	15/04/2017		108		66	238	238	18,3	18,3	0,34	0,34	710	710	54,6	54,6		0,9	0	0	0	9322559	9322559
3853	12/07/2017	03/10/2017	12/07/2017	154	154	114	114	527	527	25,1	25,1	0,61	0,61	863	863	41,1	41,1	0,9	0,9	0	0	0	11883335	11883335
3853	12/07/2017	03/10/2017	19/07/2017	53	53	27	27		527		25,1		0,61		863		41,1		0,9	0	0	0	797	797
3853	12/07/2017	03/10/2017	26/07/2017	26	26	26	26		527		25,1		0,61		863		41,1		0,9	0	0	0	267	267
3853	12/07/2017	03/10/2017	02/08/2017	24	24	21	21		527		25,1		0,61		863		41,1		0,9	0	0	0		267
3853	12/07/2017	03/10/2017	09/08/2017	22	22	20	20	505	505	20,2	20,2	0,44	0,44	1158	1158	46,3	46,3	0,9	0,9	0	0	0	60	60
3853	12/07/2017	03/10/2017	24/08/2017	30	30	24	24	695	695	30,2	30,2		0,44		1158		46,3		0,9	0	0	0		60
3853	12/07/2017	03/10/2017	14/09/2017	66	66	36	36		695		30,2		0,44		1158		46,3		0,9	0	0	0		60
3853	12/07/2017	03/10/2017	03/10/2017	67	67	40	40	510	510	24,3	24,3	0,49	0,49	1040	1040	49,5	49,5	0,9	0,9	0	0	0	11	11
3853	12/07/2017	03/10/2017	30/10/2017	136	136	62	62	576	576	32	32	0,76	0,76	761	761	42,3	42,3	0,9	0,9	0	0	0	11	11
3853	12/07/2017	03/10/2017	20/12/2017	63	63	32	32	435	435	20,7	20,7	0,47	0,47	918	918	43,7	43,7	39	39	0	0	0	11	11
3853	12/07/2017	03/10/2017	20/02/2018	118	118	49	49		435		20,7		0,47		918		43,7		39	0	0	0		11
3864	08/07/2015	30/09/2015	20/04/2015	154	154	68	68	1008	1008	24	24	1,18	1,18	857	857	20,4	20,4	43	43	0	0	0
3864	08/07/2015	30/09/2015	28/05/2015	153	153	80	80	1480	1480	27,4	27,4		1,18		857		20,4	0,9	0,9	0	0	0	1636816	1636816
3864	08/07/2015	30/09/2015	08/07/2015	156	156	86	86		1480		27,4		1,18		857		20,4		0,9	0	0	0		1636816
3864	08/07/2015	30/09/2015	15/07/2015	42	42	44	44		1480		27,4		1,18		857		20,4		0,9	0	0	0		1636816
3864	08/07/2015	30/09/2015	22/07/2015	19	19	19	19		1480		27,4		1,18		857		20,4		0,9	0	0	0	13	13
3864	08/07/2015	30/09/2015	05/08/2015	21	21	20	20	1688	1688	22,5	22,5	1,03	1,03	1635	1635	21,8	21,8	39	39	0	0	0	11	11
3864	08/07/2015	30/09/2015	02/09/2015	19	19	18	18		1688		22,5		1,03		1635		21,8		39	0	0	0		11
3864	08/07/2015	30/09/2015	30/09/2015	19	19	17	17	1579	1579	28,2	28,2	1,17	1,17	1350	1350	24,1	24,1	39	39	0	0	0	11	11
3864	08/07/2015	30/09/2015	21/10/2015	33	33	20	20	1340	1340	23,1	23,1	1,05	1,05	1276	1276	22	22	0,9	0,9	0	0	0		11
3864	08/07/2015	30/09/2015	28/10/2015	30	30	22	22		1340		23,1		1,05		1276		22		0,9	0	0	0	11	11
3864	08/07/2015	30/09/2015	27/01/2016	36	36	23	23	910	910	22,2	22,2	0,91	0,91	996	996	24,3	24,3	0,9	0,9	0	0	0	11	11
3944	05/05/2015	28/07/2015	21/02/2015	66	66	33	33	962	962	37	37	0,79	0,79	1219	1219	46,9	46,9	39	39	0	0	0
3944	05/05/2015	28/07/2015	30/03/2015	75	75	44	44	610	610	33,9	33,9		0,79		1219		46,9	0,9	0,9	0	0	0
3944	05/05/2015	28/07/2015	05/05/2015	62	62	29	29		610		33,9		0,79		1219		46,9		0,9	0	0	0	1518427	1518427
3944	05/05/2015	28/07/2015	12/05/2015	43	43	27	27		610		33,9		0,79		1219		46,9		0,9	0	0	0	111	111
3944	05/05/2015	28/07/2015	19/05/2015	37	37	22	22		610		33,9		0,79		1219		46,9		0,9	0	0	0	37	37
3944	05/05/2015	28/07/2015	01/06/2015	37	37	28	28	486	486	30,4	30,4	0,6	0,6	816	816	51	51	0,9	0,9	0	0	0	18	18
3944	05/05/2015	28/07/2015	30/06/2015	34	34	21	21	545	545	36,3	36,3	0,74	0,74	737	737	49,1	49,1	39	39	0	0	0	11	11
3944	05/05/2015	28/07/2015	28/07/2015	63	63	31	31	525	525	37,5	37,5	0,77	0,77	685	685	48,9	48,9	39	39	0	0	0	11	11
3944	05/05/2015	28/07/2015	29/08/2015	41	41	23	23	678	678	33,9	33,9		0,77		685		48,9	39	39	0	0	0	11	11
3944	05/05/2015	28/07/2015	12/09/2015	45	45	20	20	619	619	32,6	32,6	0,66	0,66	935	935	49,2	49,2	39	39	0	0	0		11
3944	05/05/2015	28/07/2015	20/10/2015	51	51	26	26	550	550	34,4	34,4	0,71	0,71	774	774	48,4	48,4	39	39	0	0	0	11	11
3944	05/05/2015	28/07/2015	12/01/2016	77	77	37	37	706	706	35,3	35,3	0,77	0,77	918	918	45,9	45,9	0,9	0,9	0	0	0	11	11
3990	17/01/2018	11/04/2018	24/07/2017	308	308	154	154	517	517	28,7	28,7	0,61	0,61	844	844	46,9	46,9	0,9	0,9	0	0	0
3990	17/01/2018	11/04/2018	17/01/2018	221	221	104	104	447	447	29,8	29,8	0,6	0,6	749	749	49,9	49,9	0,9	0,9	0	0	0	680307	680307
3990	17/01/2018	11/04/2018	31/01/2018	86	86	37	37		447		29,8		0,6		749		49,9		0,9	0	0	0		680307
3990	17/01/2018	11/04/2018	14/02/2018	68	68	40	40		447		29,8		0,6		749		49,9	0,9	0,9	0	0	0	56	56
3990	17/01/2018	11/04/2018	14/03/2018	72	72	40	40		447		29,8		0,6		749		49,9		0,9	0	0	0		56
3990	17/01/2018	11/04/2018	11/04/2018	61	61	36	36	529	529	29,4	29,4	0,63	0,63	839	839	46,6	46,6	0,9	0,9	0	0	0	11	11
3990	17/01/2018	11/04/2018	09/05/2018	37	37	29	29	520	520	28,9	28,9	0,63	0,63	828	828	46	46	0,9	0,9	0	0	0	11	11
3990	17/01/2018	11/04/2018	04/07/2018	30	30	25	25	579	579	26,3	26,3	0,55	0,55	1054	1054	47,9	47,9	0,9	0,9	0	0	0	11	11
3990	17/01/2018	11/04/2018	20/08/2018	22	22	21	21		579		26,3		0,55		1054		47,9		0,9	0	0	0		11
3990	17/01/2018	11/04/2018	13/09/2018	24	24	25	25		579		26,3		0,55		1054		47,9		0,9	0	0	0		11
3990	17/01/2018	11/04/2018	26/09/2018	23	23	25	25		579		26,3		0,55		1054		47,9		0,9	0	0	0	11	11
4000	19/03/2018	11/06/2018	09/09/2017	48	48	42	42	771	771	36,7	36,7	1,39	1,39	554	554	26,4	26,4	0,9	0,9	0	0	0
4000	19/03/2018	11/06/2018	12/10/2017	40	40	33	33		771		36,7		1,39		554		26,4		0,9	0	0	0
4000	19/03/2018	11/06/2018	19/03/2018	59	59	49	49	643	643	37,8	37,8	1,7	1,7	379	379	22,3	22,3	0,9	0,9	0	0	0	351197	351197
4000	19/03/2018	11/06/2018	03/04/2018	26	26	20	20		643		37,8		1,7		379		22,3		0,9	0	0	0		351197
4000	19/03/2018	11/06/2018	16/04/2018	28	28	28	28		643		37,8		1,7		379		22,3	0,9	0,9	0	0	0	16	16
4000	19/03/2018	11/06/2018	14/05/2018	28	28	22	22		643		37,8		1,7		379		22,3		0,9	0	0	0		16
4000	19/03/2018	11/06/2018	11/06/2018	29	29	28	28	827	827	37,6	37,6	1,47	1,47	561	561	25,5	25,5	0,9	0,9	0	0	0	11	11
4000	19/03/2018	11/06/2018	09/07/2018	20	20	23	23		827		37,6		1,47		561		25,5		0,9	0	0	0	11	11
4000	19/03/2018	11/06/2018	06/08/2018		20		23	1110	1110	34,7	34,7	1,52	1,52	730	730	22,8	22,8	0,9	0,9	0	0	0		11
4000	19/03/2018	11/06/2018	03/09/2018	23	23	25	25	1247	1247	43	43	1,65	1,65	757	757	26,1	26,1	0,9	0,9	0	0	0	11	11
4062	12/02/2018	07/05/2018	09/11/2017	28	28	43	43	570	570	22,8	22,8	0,46	0,46	1245	1245	49,8	49,8	39	39	0	0	0	559195	559195
4062	12/02/2018	07/05/2018	12/02/2018	27	27	30	30	563	563	22,5	22,5	0,43	0,43	1298	1298	51,9	51,9	39	39	0	0	0	915978	915978
4062	12/02/2018	07/05/2018	26/02/2018	14	14	22	22		563		22,5		0,43		1298		51,9		39	0	0	0		915978
4062	12/02/2018	07/05/2018	12/03/2018	8	8	20	20		563		22,5		0,43		1298		51,9	82	82	1	0	0	11	11
4062	12/02/2018	07/05/2018	12/04/2018	12	12	21	21		563		22,5		0,43		1298		51,9		82	0	0	0		11
4062	12/02/2018	07/05/2018	07/05/2018	12	12	21	21	553	553	22,1	22,1	0,45	0,45	1230	1230	49,2	49,2	0,9	0,9	0	0	0	11	11
4062	12/02/2018	07/05/2018	12/06/2018	11	11	20	20	405	405	21,3	21,3	0,41	0,41	990	990	52,1	52,1	0,9	0,9	0	0	0	11	11
4062	12/02/2018	07/05/2018	19/07/2018	12	12	22	22	442	442	22,1	22,1	0,43	0,43	1032	1032	51,6	51,6	0,9	0,9	0	0	0	11	11
4062	12/02/2018	07/05/2018	05/09/2018	14	14	27	27	545	545	23,7	23,7	0,46	0,46	1185	1185	51,5	51,5	39	39	0	0	0		11
4064	31/08/2015	16/02/2016	24/03/2015	157	157	130	130	788	788	31,5	31,5	1,07	1,07	738	738	29,5	29,5	39	39	0	0	0
4064	31/08/2015	16/02/2016	30/07/2015	203	203	181	181		788		31,5		1,07		738		29,5		39	0	0	0	399585	399585
4064	31/08/2015	16/02/2016	31/08/2015	168	168	143	143		788		31,5		1,07		738		29,5		39	0	0	0		399585
4064	31/08/2015	16/02/2016	07/09/2015	64	64	51	51		788		31,5		1,07		738		29,5		39	0	0	0		399585
4064	31/08/2015	16/02/2016	14/09/2015	44	44	36	36		788		31,5		1,07		738		29,5		39	0	0	0		399585
4064	31/08/2015	16/02/2016	28/09/2015	51	51	41	41	994	994	35,5	35,5	1,14	1,14	874	874	31,2	31,2	0,9	0,9	0	0	0	11	11
4064	31/08/2015	16/02/2016	15/10/2015	48	48	43	43		994		35,5		1,14		874		31,2		0,9	0	0	0		11
4064	31/08/2015	16/02/2016	26/10/2015	60	60	52	52		994		35,5		1,14		874		31,2		0,9	0	0	0		11
4064	31/08/2015	16/02/2016	23/11/2015	83	83	69	69	804	804	33,5	33,5	1,19	1,19	674	674	28,1	28,1	39	39	0	0	0	11	11
4064	31/08/2015	16/02/2016	18/01/2016	86	86	66	66		804		33,5		1,19		674		28,1		39	0	0	0		11
4064	31/08/2015	16/02/2016	15/02/2016	63	63	60	60	712	712	35,6	35,6	1,31	1,31	544	544	27,2	27,2	0,9	0,9	0	0	0	11	11
4064	31/08/2015	16/02/2016	14/03/2016	79	79	55	55		712		35,6		1,31		544		27,2		0,9	0	0	0	11	11
4064	31/08/2015	16/02/2016	09/05/2016	54	54	42	42	885	885	31,6	31,6	1,17	1,17	756	756	27	27	0,9	0,9	0	0	0	11	11
4084	08/09/2015	02/12/2015	09/05/2015	65	65	47	47	849	849	38,6	38,6							0,9	0,9	0	0	0
4084	08/09/2015	02/12/2015	19/08/2015	70	70	58	58	739	739	35,2	35,2							0,9	0,9	0	0	0
4084	08/09/2015	02/12/2015	08/09/2015	64	64	56	56		739		35,2								0,9	0	0	0	1506219	1506219
4084	08/09/2015	02/12/2015	15/09/2015	30	30	25	25		739		35,2								0,9	0	0	0		1506219
4084	08/09/2015	02/12/2015	22/09/2015	29	29	21	21		739		35,2								0,9	0	0	0		1506219
4084	08/09/2015	02/12/2015	06/10/2015	29	29	24	24	1082	1082	37,3	37,3							0,9	0,9	0	0	0	11	11
4084	08/09/2015	02/12/2015	03/11/2015	25	25	24	24	689	689	40,5	40,5	1,22	1,22	564	564	33,2	33,2	0,9	0,9	0	0	0	11	11
4084	08/09/2015	02/12/2015	02/12/2015	27	27	24	24	788	788	39,4	39,4	1,1	1,1	718	718	35,9	35,9	0,9	0,9	0	0	0	11	11
4084	08/09/2015	02/12/2015	29/12/2015	36	36	28	28	682	682	37,9	37,9	1,05	1,05	652	652	36,2	36,2	0,9	0,9	0	0	0	11	11
4084	08/09/2015	02/12/2015	01/03/2016	35	35	28	28	858	858	37,3	37,3	1,02	1,02	844	844	36,7	36,7	0,9	0,9	0	0	0	11	11
4084	08/09/2015	02/12/2015	17/05/2016	34	34	33	33	1123	1123	41,6	41,6		1,02		844		36,7	0,9	0,9	0	0	0	11	11
4094	03/11/2015	19/04/2016	16/05/2015	266	266	269	269	418	418	17,4	17,4	0,28	0,28	1500	1500	62,5	62,5	0,9	0,9	0	0	0	77028	77028
4094	03/11/2015	19/04/2016	11/09/2015	455	455	295	295	415	415	16,6	16,6	0,23	0,23	1768	1768	70,7	70,7	0,9	0,9	0	0	0	44012	44012
4094	03/11/2015	19/04/2016	03/11/2015	309	309	240	240		415		16,6		0,23		1768		70,7		0,9	0	0	0	37091	37091
4094	03/11/2015	19/04/2016	10/11/2015	117	117	67	67		415		16,6		0,23		1768		70,7		0,9	0	0	0		37091
4094	03/11/2015	19/04/2016	17/11/2015	51	51	46	46		415		16,6		0,23		1768		70,7		0,9	0	0	0		37091
4094	03/11/2015	19/04/2016	26/11/2015	119	119	103	103		415		16,6		0,23		1768		70,7		0,9	0	0	0		37091
4094	03/11/2015	19/04/2016	01/12/2015	107	107	71	71	274	274	14,4	14,4	0,24	0,24	1136	1136	59,8	59,8	0,9	0,9	0	0	0	11	11
4094	03/11/2015	19/04/2016	29/12/2015	113	113	83	83		274		14,4		0,24		1136		59,8		0,9	0	0	0		11
4094	03/11/2015	19/04/2016	26/01/2016	124	124	100	100	315	315	12,6	12,6	0,17	0,17	1825	1825	73	73	23382	23382	1	0	0	11	11
4094	03/11/2015	19/04/2016	23/02/2016	113	113	67	67		315		12,6		0,17		1825		73	39	39	0	0	0		11		151
4094	03/11/2015	19/04/2016	22/03/2016	89	89	66	66		315		12,6		0,17		1825		73		39	0	0	0		11
4094	03/11/2015	19/04/2016	19/04/2016	67	67	44	44	378	378	15,1	15,1		0,17		1825		73	0,9	0,9	0	0	0	11	11		109
4094	03/11/2015	19/04/2016	17/05/2016	84	84	32	32	179	179	14,9	14,9	0,2	0,2	899	899	74,9	74,9	0,9	0,9	0	0	0	11	11
4094	03/11/2015	19/04/2016	24/05/2016	59	59	34	34		179		14,9		0,2		899		74,9		0,9	0	0	0		11
4094	03/11/2015	19/04/2016	31/05/2016	52	52	31	31		179		14,9		0,2		899		74,9		0,9	0	0	0		11
4094	03/11/2015	19/04/2016	14/06/2016	38	38	27	27		179		14,9		0,2		899		74,9		0,9	0	0	0		11
4094	03/11/2015	19/04/2016	28/06/2016	40	40	31	31	221	221	8,5	8,5	0,11	0,11	1958	1958	75,3	75,3	0,9	0,9	0	0	0	11	11
4094	03/11/2015	19/04/2016	25/07/2016	41	41	26	26	230	230	9,2	9,2		0,11		1958		75,3	39	39	0	0	0	11	11
4094	03/11/2015	19/04/2016	20/09/2016	38	38	29	29	350	350	14,6	14,6	0,22	0,22	1622	1622	67,6	67,6	0,9	0,9	0	0	0	11	11
4116	13/03/2018	06/06/2018	25/09/2017	96	96	48	48	350	350	17,5	17,5							39	39	0	0	0
4116	13/03/2018	06/06/2018	13/03/2018	152	152	65	65	293	293	18,3	18,3	0,32	0,32	912	912	57	57	0,9	0,9	0	0	0	3481198	3481198
4116	13/03/2018	06/06/2018	28/03/2018	31	31	26	26		293		18,3		0,32		912		57		0,9	0	0	0		3481198
4116	13/03/2018	06/06/2018	11/04/2018	23	23	21	21		293		18,3		0,32		912		57	39	39	0	0	0	33	33
4116	13/03/2018	06/06/2018	17/05/2018	28	28	20	20		293		18,3		0,32		912		57		39	0	0	0		33
4116	13/03/2018	06/06/2018	06/06/2018	24	24	20	20	387	387	17,6	17,6	0,28	0,28	1375	1375	62,5	62,5	39	39	0	0	0	27	27
4116	13/03/2018	06/06/2018	19/07/2018	21	21	21	21	342	342	16,3	16,3	0,27	0,27	1256	1256	59,8	59,8	39	39	0	0	0	11	11
4116	13/03/2018	06/06/2018	20/08/2018	17	17	21	21	376	376	17,9	17,9	0,3	0,3	1245	1245	59,3	59,3	39	39	0	0	0	11	11
4116	13/03/2018	06/06/2018	01/10/2018	16	16	17	17	372	372	16,9	16,9		0,3		1245		59,3	39	39	0	0	0		11
4118	11/10/2017	03/01/2018	26/04/2017	59	59	30	30	483	483	14,2	14,2	0,27	0,27	1775	1775	52,2	52,2	0,9	0,9	0	0	0
4118	11/10/2017	03/01/2018	11/10/2017	41	41	27	27	579	579	19,3	19,3	0,35	0,35	1641	1641	54,7	54,7	39	39	0	0	0	3503515	3503515
4118	11/10/2017	03/01/2018	25/10/2017	25	25	23	23		579		19,3		0,35		1641		54,7		39	0	0	0		3503515
4118	11/10/2017	03/01/2018	08/11/2017	15	15	24	24	570	570	17,8	17,8	0,32	0,32	1795	1795	56,1	56,1	0,9	0,9	0	0	0	63	63
4118	11/10/2017	03/01/2018	06/12/2017	13	13	17	17		570		17,8		0,32		1795		56,1		0,9	0	0	0		63
4118	11/10/2017	03/01/2018	03/01/2018	29	29	34	34	376	376	18,8	18,8	0,34	0,34	1102	1102	55,1	55,1	0,9	0,9	0	0	0	11	11
4118	11/10/2017	03/01/2018	31/01/2018	11	11	23	23		376		18,8		0,34		1102		55,1		0,9	0	0	0	11	11
4118	11/10/2017	03/01/2018	28/03/2018	14	14	27	27	517	517	15,2	15,2	0,28	0,28	1826	1826	53,7	53,7	0,9	0,9	0	0	0	11	11
4118	11/10/2017	03/01/2018	20/06/2018	17	17	24	24	550	550	17,2	17,2	0,31	0,31	1789	1789	55,9	55,9	0,9	0,9	0	0	0	11	11
4178	14/02/2018	09/05/2018	12/09/2017	69	69	49	49	317	317	16,7	16,7	0,36	0,36	884	884	46,5	46,5	0,9	0,9	0	0	0	3708401	3708401
4178	14/02/2018	09/05/2018	18/01/2018	65	65	48	48	256	256	18,3	18,3	0,37	0,37	697	697	49,8	49,8	0,9	0,9	0	0	0	3220815	3220815
4178	14/02/2018	09/05/2018	14/02/2018	71	71	50	50		256		18,3		0,37		697		49,8		0,9	0	0	0	1981131	1981131
4178	14/02/2018	09/05/2018	28/02/2018	35	35	36	36		256		18,3		0,37		697		49,8		0,9	0	0	0		1981131
4178	14/02/2018	09/05/2018	14/03/2018	31	31	35	35	281	281	14,8	14,8	0,32	0,32	878	878	46,2	46,2	0,9	0,9	0	0	0	21	21
4178	14/02/2018	09/05/2018	11/04/2018	30	30	34	34		281		14,8		0,32		878		46,2		0,9	0	0	0		21
4178	14/02/2018	09/05/2018	09/05/2018	35	35	37	37	352	352	16	16	0,35	0,35	994	994	45,2	45,2	0,9	0,9	0	0	0	11	11
4178	14/02/2018	09/05/2018	06/06/2018	29	29	32	32	243	243	13,5	13,5	0,29	0,29	835	835	46,4	46,4	0,9	0,9	0	0	0	11	11
4178	14/02/2018	09/05/2018	01/08/2018	20	20	30	30	303	303	12,1	12,1	0,26	0,26	1183	1183	47,3	47,3	370	370	1	0	1	11	11
4216	09/10/2017	31/12/2017	27/05/2017	21	21	26	26											0,9	0,9	0	0	0
4216	09/10/2017	31/12/2017	09/10/2017	25	25	22	22	601	601	33,4	33,4	1,02	1,02	589	589	32,7	32,7	39	39	0	0	0	10974	10974
4216	09/10/2017	31/12/2017	23/10/2017	13	13	19	19		601		33,4		1,02		589		32,7		39	0	0	0		10974
4216	09/10/2017	31/12/2017	06/11/2017	14	14	21	21		601		33,4		1,02		589		32,7	0,9	0,9	0	0	0	11	11
4216	09/10/2017	31/12/2017	04/12/2017	15	15	21	21		601		33,4		1,02		589		32,7		0,9	0	0	0		11
4216	09/10/2017	31/12/2017	03/01/2018	14	14	18	18	586	586	29,3	29,3	0,77	0,77	760	760	38	38	0,9	0,9	0	0	0	11	11
4216	09/10/2017	31/12/2017	29/01/2018	15	15	20	20		586		29,3		0,77		760		38		0,9	0	0	0	11	11
4216	09/10/2017	31/12/2017	26/03/2018	12	12	18	18	733	733	29,3	29,3	0,74	0,74	995	995	39,8	39,8	0,9	0,9	0	0	0	11	11
4216	09/10/2017	31/12/2017	07/06/2018	12	12	17	17	547	547	28,8	28,8	0,8	0,8	684	684	36	36	0,9	0,9	0	0	0	11	11
4222	04/10/2017	29/12/2017	14/04/2017	138	138	126	126	611	611	18,5	18,5	0,3	0,3	2013	2013	61	61	0,9	0,9	0	0	0
4222	04/10/2017	29/12/2017	04/09/2017	138	138	141	141		611		18,5		0,3		2013		61		0,9	0	0	0	262255	262255
4222	04/10/2017	29/12/2017	04/10/2017	179	179	190	190	673	673	19,8	19,8	0,3	0,3	2234	2234	65,7	65,7	0,9	0,9	0	0	0	81134	81134
4222	04/10/2017	29/12/2017	12/10/2017	64	64	62	62	598	598	19,3	19,3	0,3	0,3	2012	2012	64,9	64,9	0,9	0,9	0	0	0		81134
4222	04/10/2017	29/12/2017	18/10/2017	47	47	53	53		598		19,3		0,3		2012		64,9		0,9	0	0	0		81134
4222	04/10/2017	29/12/2017	31/10/2017	34	34	43	43		598		19,3		0,3		2012		64,9	39	39	0	0	0	11	11
4222	04/10/2017	29/12/2017	29/11/2017	31	31	38	38		598		19,3		0,3		2012		64,9		39	0	0	0		11
4222	04/10/2017	29/12/2017	08/01/2018	24	24	41	41	428	428	11,9	11,9	0,18	0,18	2448	2448	68	68	0,9	0,9	0	0	0	11	11
4222	04/10/2017	29/12/2017	24/01/2018	23	23	40	40		428		11,9		0,18		2448		68	0,9	0,9	0	0	0	11	11
4222	04/10/2017	29/12/2017	19/03/2018	22	22	39	39		428		11,9		0,18		2448		68	0,9	0,9	0	0	0	11	11
4222	04/10/2017	29/12/2017	14/06/2018	28	28	33	33	632	632	16,2	16,2	0,23	0,23	2785	2785	71,4	71,4	0,9	0,9	0	0	0	11	11
4253	31/01/2018	25/04/2018	10/11/2017	73	73	52	52													0	0	0	3492985	3492985
4253	31/01/2018	25/04/2018	31/01/2018	75	75	40	40	750	750	34,1	34,1	0,91	0,91	823	823	37,4	37,4	39	39	0	0	0	2328315	2328315
4253	31/01/2018	25/04/2018	14/02/2018	43	43	22	22		750		34,1		0,91		823		37,4		39	0	0	0	11	11
4253	31/01/2018	25/04/2018	28/02/2018	47	47	30	30		750		34,1		0,91		823		37,4	39	39	0	0	0	11	11
4253	31/01/2018	25/04/2018	28/03/2018	55	55	38	38		750		34,1		0,91		823		37,4		39	0	0	0	11	11
4253	31/01/2018	25/04/2018	02/05/2018	68	68	37	37	861	861	31,9	31,9	0,8	0,8	1083	1083	40,1	40,1	174	174	0	1	0	11	11
4253	31/01/2018	25/04/2018	06/06/2018	43	43	26	26		861		31,9		0,8		1083		40,1		174	0	0	0		11
4253	31/01/2018	25/04/2018	18/07/2018	52	52	31	31	866	866	33,3	33,3	0,86	0,86	1001	1001	38,5	38,5	387	387	0	0	0	11	11
4277	25/10/2017	17/01/2018	09/05/2017	141	141	70	70	509	509	26,8	26,8	0,82	0,82	621	621	32,7	32,7	0,9	0,9	0	0	0
4277	25/10/2017	17/01/2018	25/10/2017	215	215	114	114	474	474	27,9	27,9	0,82	0,82	581	581	34,2	34,2	0,9	0,9	0	0	0	18909	18909
4277	25/10/2017	17/01/2018	08/11/2017	35	35	31	31		474		27,9		0,82		581		34,2		0,9	0	0	0		18909
4277	25/10/2017	17/01/2018	22/11/2017	30	30	28	28		474		27,9		0,82		581		34,2	39	39	0	0	0	11	11
4277	25/10/2017	17/01/2018	20/12/2017	21	21	26	26		474		27,9		0,82		581		34,2		39	0	0	0		11
4277	25/10/2017	17/01/2018	17/01/2018	28	28	27	27	527	527	22,9	22,9	0,65	0,65	807	807	35,1	35,1	0,9	0,9	0	0	0	11	11
4277	25/10/2017	17/01/2018	14/02/2018	31	31	21	21		527		22,9		0,65		807		35,1		0,9	0	0	0		11
4277	25/10/2017	17/01/2018	11/04/2018	25	25	25	25	605	605	27,5	27,5	0,9	0,9	675	675	30,7	30,7	0,9	0,9	0	0	0	11	11
4277	25/10/2017	17/01/2018	04/07/2018	26	26	29	29	464	464	25,8	25,8	0,81	0,81	574	574	31,9	31,9	0,9	0,9	0	0	0	11	11
4332	31/08/2015	23/11/2015	21/04/2015	82	82	60	60	647	647	23,1	23,1							39	39	0	0	0
4332	31/08/2015	23/11/2015	31/08/2015	58	58	46	46	424	424	21,2	21,2							0,9	0,9	0	0	0	339238	339238
4332	31/08/2015	23/11/2015	07/09/2015	26	26	21	21		424		21,2								0,9	0	0	0		339238
4332	31/08/2015	23/11/2015	14/09/2015	34	34	22	22		424		21,2								0,9	0	0	0		339238
4332	31/08/2015	23/11/2015	28/09/2015	20	20	23	23	496	496	24,8	24,8	0,67	0,67	738	738	36,9	36,9	0,9	0,9	0	0	0	11	11
4332	31/08/2015	23/11/2015	26/10/2015	13	13	15	15	659	659	31,4	31,4	0,64	0,64	1025	1025	48,8	48,8	39	39	0	0	0	11	11
4332	31/08/2015	23/11/2015	23/11/2015	14	14	13	13	528	528	33	33	0,76	0,76	693	693	43,3	43,3	0,9	0,9	0	0	0	11	11
4332	31/08/2015	23/11/2015	21/12/2015	17	17	20	20	580	580	29	29	0,81	0,81	716	716	35,8	35,8	0,9	0,9	0	0	0	11	11
4332	31/08/2015	23/11/2015	15/02/2016	17	17	20	20	553	553	30,7	30,7	0,94	0,94	587	587	32,6	32,6	0,9	0,9	0	0	0	11	11
4332	31/08/2015	23/11/2015	09/05/2016	23	23	24	24		553		30,7		0,94		587		32,6	0,9	0,9	0	0	0	11	11
4529	14/07/2015	29/12/2015	19/01/2015	172	172	94	94	904	904	39,3	39,3							0,9	0,9	0	0	0
4529	14/07/2015	29/12/2015	09/05/2015	91	91	42	42	1028	1028	36,7	36,7							39	39	0	0	0
4529	14/07/2015	29/12/2015	14/07/2015	126	126	64	64		1028		36,7								39	0	0	0
4529	14/07/2015	29/12/2015	21/07/2015	47	47	26	26		1028		36,7								39	0	0	0	33	33
4529	14/07/2015	29/12/2015	29/07/2015	35	35	24	24		1028		36,7								39	0	0	0	11	11
4529	14/07/2015	29/12/2015	10/08/2015	26	26	24	24	446	446	40,5	40,5	1	1	448	448	40,7	40,7	0,9	0,9	0	0	0	11	11
4529	14/07/2015	29/12/2015	25/08/2015	21	21	20	20		446		40,5		1		448		40,7		0,9	0	0	0		11
4529	14/07/2015	29/12/2015	08/09/2015	21	21	21	21		446		40,5		1		448		40,7		0,9	0	0	0		11
4529	14/07/2015	29/12/2015	06/10/2015	17	17	19	19	629	629	39,3	39,3	0,92	0,92	682	682	42,6	42,6	0,9	0,9	0	0	0	11	11
4529	14/07/2015	29/12/2015	03/11/2015	23	23	19	19	546	546	36,4	36,4	0,83	0,83	662	662	44,1	44,1	39	39	0	0	0	11	11
4529	14/07/2015	29/12/2015	01/12/2015	21	21	14	14		546		36,4		0,83		662		44,1		39	0	0	0		11
4529	14/07/2015	29/12/2015	29/12/2015	24	24	19	19	473	473	33,8	33,8	0,6	0,6	783	783	55,9	55,9	95	95	0	1	0	11	11
4529	14/07/2015	29/12/2015	11/01/2016		24		19		473		33,8		0,6		783		55,9	75	75	0	0	0		11
4529	14/07/2015	29/12/2015	26/01/2016	22	22	19	19		473		33,8		0,6		783		55,9	74	74	0	0	0	11	11
4529	14/07/2015	29/12/2015	22/03/2016	25	25	23	23	759	759	33	33	0,71	0,71	1076	1076	46,8	46,8	77	77	0	0	0	11	11
4603	23/10/2017	15/01/2018	10/05/2017	50	50	33	33	995	995	26,9	26,9	1,01	1,01	984	984	26,6	26,6	39	39	0	0	0	1500709	1500709
4603	23/10/2017	15/01/2018	23/10/2017	39	39	30	30	1209	1209	39	39	1,17	1,17	1029	1029	33,2	33,2	0,9	0,9	0	0	0	4278329	4278329
4603	23/10/2017	15/01/2018	06/11/2017	21	21	25	25		1209		39		1,17		1029		33,2		0,9	0	0	0		4278329
4603	23/10/2017	15/01/2018	20/11/2017	19	19	25	25		1209		39		1,17		1029		33,2	0,9	0,9	0	0	0	16	16
4603	23/10/2017	15/01/2018	18/12/2017	21	21	24	24		1209		39		1,17		1029		33,2		0,9	0	0	0		16
4603	23/10/2017	15/01/2018	15/01/2018	18	18	25	25	877	877	27,4	27,4	1,05	1,05	838	838	26,2	26,2	0,9	0,9	0	0	0	11	11
4603	23/10/2017	15/01/2018	12/02/2018	18	18	22	22		877		27,4		1,05		838		26,2	0,9	0,9	0	0	0	11	11
4603	23/10/2017	15/01/2018	09/04/2018	16	16	24	24	1321	1321	28,1	28,1	0,98	0,98	1349	1349	28,7	28,7	0,9	0,9	0	0	0	11	11
4603	23/10/2017	15/01/2018	29/06/2018	17	17	18	18	1277	1277	30,4	30,4	1,03	1,03	1243	1243	29,6	29,6	0,9	0,9	0	0	0	11	11
4617	02/02/2016	26/04/2016	19/09/2015	167	167	84	84	873	873	34,9	34,9	0,65	0,65	1350	1350	54	54	0,9	0,9	0	0	0
4617	02/02/2016	26/04/2016	02/01/2016	202	202	130	130	786	786	29,1	29,1	0,5	0,5	1571	1571	58,2	58,2	0,9	0,9	0	0	0	1546514	1546514
4617	02/02/2016	26/04/2016	01/02/2016	230	230	111	111		786		29,1		0,5		1571		58,2		0,9	0	0	0	2087315	2087315
4617	02/02/2016	26/04/2016	15/02/2016	98	98	47	47		786		29,1		0,5		1571		58,2		0,9	0	0	0		2087315
4617	02/02/2016	26/04/2016	29/02/2016	40	40	24	24	519	519	23,6	23,6	0,34	0,34	1547	1547	70,3	70,3	0,9	0,9	0	0	0	11	11
4617	02/02/2016	26/04/2016	29/03/2016	28	28	23	23		519		23,6		0,34		1547		70,3		0,9	0	0	0	11	11
4617	02/02/2016	26/04/2016	26/04/2016	21	21	20	20	655	655	27,3	27,3	0,44	0,44	1481	1481	61,7	61,7	0,9	0,9	0	0	0	11	11
4617	02/02/2016	26/04/2016	03/06/2016	24	24	25	25		655		27,3		0,44		1481		61,7		0,9	0	0	0	11	11
4617	02/02/2016	26/04/2016	23/07/2016	20	20	25	25	768	768	33,4	33,4	0,58	0,58	1316	1316	57,2	57,2	0,9	0,9	0	0	0	11	11
4617	02/02/2016	26/04/2016	01/10/2016	25	25	28	28	731	731	31,8	31,8	0,57	0,57	1293	1293	56,2	56,2	0,9	0,9	0	0	0	11	11
4631	09/05/2018	31/07/2018	17/01/2018	82	82	86	86	644	644	23	23	0,43	0,43	1495	1495	53,4	53,4	0,9	0,9	0	0	0	1431053	1431053
4631	09/05/2018	31/07/2018	09/05/2018	72	72	80	80	498	498	31,1	31,1	0,6	0,6	830	830	51,9	51,9	0,9	0,9	0	0	0	446060	446060
4631	09/05/2018	31/07/2018	23/05/2018	46	46	53	53		498		31,1		0,6		830		51,9		0,9	0	0	0		446060
4631	09/05/2018	31/07/2018	06/06/2018	54	54	54	54		498		31,1		0,6		830		51,9	0,9	0,9	0	0	0	11	11
4631	09/05/2018	31/07/2018	04/07/2018	60	60	60	60		498		31,1		0,6		830		51,9		0,9	0	0	0		11
4631	09/05/2018	31/07/2018	01/08/2018	58	58	58	58	610	610	25,4	25,4	0,46	0,46	1318	1318	54,9	54,9	0,9	0,9	0	0	0	11	11
4631	09/05/2018	31/07/2018	29/08/2018	80	80	78	78		610		25,4		0,46		1318		54,9	0,9	0,9	0	0	0	11	11
4631	09/05/2018	31/07/2018	24/10/2018	81	81	59	59	498	498	23,7	23,7	0,41	0,41	1203	1203	57,3	57,3	39	39	0	0	0	14	14
4682	03/06/2015	26/08/2015	12/03/2015	233	233	142	142	506	506	28,1	28,1	0,66	0,66	770	770	42,8	42,8	0,9	0,9	0	0	0
4682	03/06/2015	26/08/2015	03/06/2015	37	37	26	26	536	536	25,5	25,5		0,66		770		42,8	0,9	0,9	0	0	0	1538273	1538273
4682	03/06/2015	26/08/2015	10/06/2015	19	19	18	18		536		25,5		0,66		770		42,8		0,9	0	0	0	207	207
4682	03/06/2015	26/08/2015	17/06/2015	15	15	17	17		536		25,5		0,66		770		42,8		0,9	0	0	0	45	45
4682	03/06/2015	26/08/2015	01/07/2015	15	15	18	18	440	440	25,9	25,9	0,8	0,8	547	547	32,2	32,2	0,9	0,9	0	0	0	11	11
4682	03/06/2015	26/08/2015	29/07/2015	14	14	19	19		440		25,9		0,8		547		32,2		0,9	0	0	0		11
4682	03/06/2015	26/08/2015	26/08/2015	13	13	17	17	411	411	25,7	25,7	0,74	0,74	555	555	34,7	34,7	0,9	0,9	0	0	0	11	11
4682	03/06/2015	26/08/2015	23/09/2015	18	18	21	21		411		25,7		0,74		555		34,7		0,9	0	0	0	11	11
4682	03/06/2015	26/08/2015	18/11/2015	21	21	20	20	483	483	23	23	0,61	0,61	796	796	37,9	37,9	0,9	0,9	0	0	0	11	11
4682	03/06/2015	26/08/2015	15/01/2016	18	18	17	17	624	624	29,7	29,7	0,68	0,68	920	920	43,8	43,8	0,9	0,9	0	0	0	11	11
4726	04/08/2016	18/01/2017	05/02/2016	100	100	114	114	186	186	26,6	26,6	0,84	0,84	221	221	31,6	31,6	0,9	0,9	0	0	0
4726	04/08/2016	18/01/2017	27/06/2016	38	38	51	51	155	155	25,8	25,8	0,96	0,96	162	162	27	27	39	39	0	0	0
4726	04/08/2016	18/01/2017	04/08/2016	44	44	73	73	199	199	24,9	24,9		0,96		162		27		39	0	0	0	130	130
4726	04/08/2016	18/01/2017	17/08/2016	34	34	56	56		199		24,9		0,96		162		27		39	0	0	0		130
4726	04/08/2016	18/01/2017	31/08/2016	31	31	44	44		199		24,9		0,96		162		27	0,9	0,9	0	0	0	11	11
4726	04/08/2016	18/01/2017	28/09/2016	36	36	50	50		199		24,9		0,96		162		27		0,9	0	0	0		11
4726	04/08/2016	18/01/2017	26/10/2016	40	40	54	54	245	245	30,6	30,6	1,34	1,34	182	182	22,8	22,8	0,9	0,9	0	0	0	11	11
4726	04/08/2016	18/01/2017	23/11/2016	34	34	55	55		245		30,6		1,34		182		22,8		0,9	0	0	0		11
4726	04/08/2016	18/01/2017	21/12/2016	37	37	44	44		245		30,6		1,34		182		22,8		0,9	0	0	0		11
4726	04/08/2016	18/01/2017	18/01/2017	37	37	51	51	164	164	27,4	27,4	1,05	1,05	157	157	26,2	26,2	0,9	0,9	0	0	0	11	11
4726	04/08/2016	18/01/2017	12/04/2017	34	34	43	43	147	147	21	21	0,53	0,53	279	279	39,9	39,9	0,9	0,9	0	0	0	11	11
4737	04/08/2015	27/10/2015	19/01/2015	64	64	46	46	527	527	25,1	25,1	0,51	0,51	1027	1027	48,9	48,9	0,9	0,9	0	0	0
4737	04/08/2015	27/10/2015	17/02/2015	74	74	50	50		527		25,1		0,51		1027		48,9		0,9	0	0	0	62436	62436
4737	04/08/2015	27/10/2015	17/06/2015	69	69	58	58	366	366	22,9	22,9	0,43	0,43	861	861	53,8	53,8	0,9	0,9	0	0	0		62436
4737	04/08/2015	27/10/2015	04/08/2015	76	76	55	55		366		22,9		0,43		861		53,8		0,9	0	0	0	153757	153757
4737	04/08/2015	27/10/2015	11/08/2015	39	39	26	26		366		22,9		0,43		861		53,8		0,9	0	0	0	11	11
4737	04/08/2015	27/10/2015	18/08/2015	34	34	28	28		366		22,9		0,43		861		53,8		0,9	0	0	0	11	11
4737	04/08/2015	27/10/2015	01/09/2015	27	27	27	27	531	531	29,5	29,5	0,59	0,59	896	896	49,8	49,8	0,9	0,9	0	0	0	11	11
4737	04/08/2015	27/10/2015	15/09/2015	47	47	42	42		531		29,5		0,59		896		49,8		0,9	0	0	0		11
4737	04/08/2015	27/10/2015	29/09/2015	30	30	28	28		531		29,5		0,59		896		49,8		0,9	0	0	0		11
4737	04/08/2015	27/10/2015	27/10/2015	29	29	25	25	407	407	31,3	31,3	0,62	0,62	660	660	50,8	50,8	0,9	0,9	0	0	0	11	11
4737	04/08/2015	27/10/2015	24/11/2015	58	58	41	41	713	713	31	31	0,53	0,53	1341	1341	58,3	58,3	0,9	0,9	0	0	0	11	11
4737	04/08/2015	27/10/2015	07/01/2016	47	47	53	53		713		31		0,53		1341		58,3		0,9	0	0	0		11
4737	04/08/2015	27/10/2015	19/01/2016	51	51	46	46	458	458	24,1	24,1		0,53		1341		58,3	39	39	0	0	0		11
4737	04/08/2015	27/10/2015	10/02/2016	72	72	54	54		458		24,1		0,53		1341		58,3		39	0	0	0		11
4778	07/10/2015	30/12/2015	27/04/2015	75	75	45	45	1094	1094	40,5	40,5	1,25	1,25	875	875	32,4	32,4	0,9	0,9	0	0	0
4778	07/10/2015	30/12/2015	17/09/2015	54	54	44	44	938	938	46,9	46,9	1,55	1,55	604	604	30,2	30,2	0,9	0,9	0	0	0	56008	56008
4778	07/10/2015	30/12/2015	07/10/2015	50	50	46	46		938		46,9		1,55		604		30,2		0,9	0	0	0		56008
4778	07/10/2015	30/12/2015	14/10/2015	25	25	25	25		938		46,9		1,55		604		30,2		0,9	0	0	0		56008
4778	07/10/2015	30/12/2015	21/10/2015	31	31	43	43		938		46,9		1,55		604		30,2		0,9	0	0	0		56008
4778	07/10/2015	30/12/2015	04/11/2015	18	18	22	22	851	851	47,3	47,3	1,61	1,61	529	529	29,4	29,4	0,9	0,9	0	0	0	11	11
4778	07/10/2015	30/12/2015	02/12/2015	20	20	23	23		851		47,3		1,61		529		29,4		0,9	0	0	0		11
4778	07/10/2015	30/12/2015	30/12/2015	15	15	19	19	169	169	28,2	28,2	0,94	0,94	180	180	30	30	0,9	0,9	0	0	0	11	11
4778	07/10/2015	30/12/2015	27/01/2016	22	22	28	28	830	830	46,1	46,1	1,38	1,38	601	601	33,4	33,4	0,9	0,9	0	0	0	11	11
4778	07/10/2015	30/12/2015	23/03/2016	19	19	26	26	777	777	37	37	1,08	1,08	718	718	34,2	34,2	0,9	0,9	0	0	0	11	11
4778	07/10/2015	30/12/2015	15/06/2016	18	18	26	26	808	808	44,9	44,9	1,43	1,43	563	563	31,3	31,3	39	39	0	0	0	11	11
4779	15/09/2015	01/03/2016	04/04/2015	43	43	39	39	280	280	23,3	23,3							0,9	0,9	0	0	0
4779	15/09/2015	01/03/2016	04/07/2015	44	44	41	41	284	284	20,3	20,3	0,44	0,44	651	651	46,5	46,5	0,9	0,9	0	0	0
4779	15/09/2015	01/03/2016	15/09/2015	51	51	37	37	212	212	23,6	23,6	0,52	0,52	405	405	45	45	0,9	0,9	0	0	0	46186	46186	6483
4779	15/09/2015	01/03/2016	22/09/2015	28	28	26	26		212		23,6		0,52		405		45		0,9	0	0	0	11	11
4779	15/09/2015	01/03/2016	29/09/2015	29	29	33	33		212		23,6		0,52		405		45		0,9	0	0	0	11	11
4779	15/09/2015	01/03/2016	06/10/2015	31	31	35	35	56	56	27,8	27,8	0,66	0,66	84	84	42,2	42,2	0,9	0,9	0	0	0	11	11
4779	15/09/2015	01/03/2016	13/10/2015	34	34	40	40		56		27,8		0,66		84		42,2		0,9	0	0	0		11
4779	15/09/2015	01/03/2016	20/10/2015	26	26	24	24		56		27,8		0,66		84		42,2		0,9	0	0	0		11
4779	15/09/2015	01/03/2016	10/11/2015	24	24	27	27		56		27,8		0,66		84		42,2		0,9	0	0	0		11
4779	15/09/2015	01/03/2016	04/12/2015	25	25	24	24	215	215	30,7	30,7	0,68	0,68	317	317	45,3	45,3	0,9	0,9	0	0	0	11	11
4779	15/09/2015	01/03/2016	05/01/2016	24	24	21	21	215	215	26,9	26,9	0,56	0,56	387	387	48,4	48,4	0,9	0,9	0	0	0	11	11
4779	15/09/2015	01/03/2016	02/02/2016	28	28	30	30		215		26,9		0,56		387		48,4		0,9	0	0	0	11	11
4779	15/09/2015	01/03/2016	01/03/2016	23	23	23	23	181	181	25,8	25,8	0,55	0,55	329	329	47	47	0,9	0,9	0	0	0	11	11
4779	15/09/2015	01/03/2016	29/03/2016	46	46	40	40		181		25,8		0,55		329		47		0,9	0	0	0	11	11
4779	15/09/2015	01/03/2016	24/05/2016	39	39	35	35	200	200	25	25	0,55	0,55	362	362	45,3	45,3	0,9	0,9	0	0	0	11	11
4806	13/09/2017	28/11/2017	15/04/2017	28	28	31	31	1698	1698	48,5	48,5	1,31	1,31	1295	1295	37	37	0,9	0,9	0	0	0
4806	13/09/2017	28/11/2017	13/06/2017	25	25	29	29		1698		48,5		1,31		1295		37		0,9	0	0	0	621273	621273
4806	13/09/2017	28/11/2017	13/09/2017	27	27	33	33	1145	1145	45,8	45,8	1,3	1,3	880	880	35,2	35,2	0,9	0,9	0	0	0	846067	846067
4806	13/09/2017	28/11/2017	25/09/2017	13	13	15	15		1145		45,8		1,3		880		35,2		0,9	0	0	0		846067
4806	13/09/2017	28/11/2017	09/10/2017	13	13	14	14		1145		45,8		1,3		880		35,2	0,9	0,9	0	0	0	57	57
4806	13/09/2017	28/11/2017	06/11/2017	12	12	13	13		1145		45,8		1,3		880		35,2		0,9	0	0	0		57
4806	13/09/2017	28/11/2017	04/12/2017	14	14	19	19	1165	1165	36,4	36,4	0,96	0,96	1216	1216	38	38	0,9	0,9	0	0	0	11	11
4806	13/09/2017	28/11/2017	26/02/2018	17	17	22	22	1095	1095	42,1	42,1	1,12	1,12	975	975	37,5	37,5	0,9	0,9	0	0	0	11	11
4818	11/10/2017	02/01/2018	12/04/2017	115	115	60	60	706	706	33,6	33,6	0,95	0,95	741	741	35,3	35,3	0,9	0,9	0	0	0
4818	11/10/2017	02/01/2018	21/06/2017	46	46	28	28	813	813	38,7	38,7	1,02	1,02	798	798	38	38	0,9	0,9	0	0	0	238515	238515
4818	11/10/2017	02/01/2018	16/09/2017	42	42	32	32	955	955	38,2	38,2	1,09	1,09	880	880	35,2	35,2	0,9	0,9	0	0	0		238515
4818	11/10/2017	02/01/2018	02/10/2017	48	48	38	38		955		38,2		1,09		880		35,2		0,9	0	0	0		238515
4818	11/10/2017	02/01/2018	11/10/2017	44	44	30	30	606	606	37,9	37,9	1,06	1,06	574	574	35,9	35,9	0,9	0,9	0	0	0	544300	544300
4818	11/10/2017	02/01/2018	25/10/2017	32	32	23	23		606		37,9		1,06		574		35,9		0,9	0	0	0		544300
4818	11/10/2017	02/01/2018	08/11/2017	22	22	17	17	662	662	36,8	36,8	1,09	1,09	610	610	33,9	33,9	0,9	0,9	0	0	0	14	14
4818	11/10/2017	02/01/2018	06/12/2017	53	53	82	82		662		36,8		1,09		610		33,9		0,9	0	0	0		14
4818	11/10/2017	02/01/2018	08/01/2018	18	18	16	16	840	840	32,3	32,3	0,83	0,83	1009	1009	38,8	38,8	0,9	0,9	0	0	0	11	11
4818	11/10/2017	02/01/2018	17/01/2018	17	17	18	18		840		32,3		0,83		1009		38,8		0,9	0	0	0		11
4818	11/10/2017	02/01/2018	24/01/2018	12	12	23	23	693	693	31,5	31,5	0,84	0,84	829	829	37,7	37,7	39	39	0	0	0	11	11
4818	11/10/2017	02/01/2018	28/03/2018	16	16	17	17	698	698	38,8	38,8	0,97	0,97	720	720	40	40	0,9	0,9	0	0	0	11	11
4818	11/10/2017	02/01/2018	13/06/2018	22	22	26	26		698		38,8		0,97		720		40	0,9	0,9	0	0	0	11	11
4829	25/05/2016	17/08/2016	06/04/2016	84	84	68	68	668	668	28	28	0,5	0,5	1136	1136	48	48	0,9	0,9	0	0	0
4829	25/05/2016	17/08/2016	25/05/2016	70	70	52	52		668		28		0,5		1136		48		0,9	0	0	0	916246	916246
4829	25/05/2016	17/08/2016	08/06/2016	22	22	18	18		668		28		0,5		1136		48		0,9	0	0	0		916246
4829	25/05/2016	17/08/2016	22/06/2016	15	15	21	21	354	354	25,3	25,3	0,52	0,52	682	682	48,7	48,7	39	39	0	0	0	11	11
4829	25/05/2016	17/08/2016	21/07/2016	16	16	16	16		354		25,3		0,52		682		48,7		39	0	0	0		11
4829	25/05/2016	17/08/2016	11/11/2016	18	18	25	25	735	735	17,1	17,1	0,27	0,27	2705	2705	62,9	62,9	1835	1835	0	1	0	11	11
4829	25/05/2016	17/08/2016	01/02/2017	10	10	19	19	447	447	15,4	15,4	0,28	0,28	1581	1581	54,5	54,5	339	339	0	0	0	11	11
4878	04/05/2015	19/10/2015	03/11/2014	172	172	68	68													0	0	0
4878	04/05/2015	19/10/2015	07/11/2014		172		68	403	403	25,2	25,2							51	51	0	0	0
4878	04/05/2015	19/10/2015	16/01/2015	227	227	96	96		403		25,2								51	0	0	0
4878	04/05/2015	19/10/2015	26/02/2015	146	146	78	78	342	342	24,4	24,4	0,54	0,54	629	629	44,9	44,9	39	39	0	0	0	1285319	1285319
4878	04/05/2015	19/10/2015	23/03/2015	132	132	60	60	300	300	23,1	23,1	0,59	0,59	510	510	39,2	39,2	0,9	0,9	0	0	0		1285319
4878	04/05/2015	19/10/2015	04/05/2015	59	59	26	26	358	358	25,6	25,6	0,56	0,56	636	636	45,4	45,4	0,9	0,9	0	0	0	17361	17361
4878	04/05/2015	19/10/2015	11/05/2015	30	30	23	23		358		25,6		0,56		636		45,4		0,9	0	0	0	17	17
4878	04/05/2015	19/10/2015	18/05/2015	26	26	18	18		358		25,6		0,56		636		45,4		0,9	0	0	0	11	11
4878	04/05/2015	19/10/2015	25/05/2015	51	51	87	87	223	223	22,3	22,3	0,49	0,49	454	454	45,4	45,4	39	39	0	0	0	11	11
4878	04/05/2015	19/10/2015	01/06/2015	31	31	18	18	219	219	21,9	21,9	0,52	0,52	420	420	42	42	0,9	0,9	0	0	0	11	11
4878	04/05/2015	19/10/2015	29/06/2015	29	29	19	19		219		21,9		0,52		420		42		0,9	0	0	0		11
4878	04/05/2015	19/10/2015	27/07/2015	25	25	19	19	200	200	25	25	0,58	0,58	343	343	42,9	42,9	0,9	0,9	0	0	0	11	11
4878	04/05/2015	19/10/2015	02/09/2015	56	56	25	25	195	195	24,4	24,4	0,77	0,77	253	253	31,6	31,6	0,9	0,9	0	0	0	11	11
4878	04/05/2015	19/10/2015	16/09/2015	21	21	23	23		195		24,4		0,77		253		31,6		0,9	0	0	0		11
4878	04/05/2015	19/10/2015	21/09/2015	21	21	22	22		195		24,4		0,77		253		31,6		0,9	0	0	0		11
4878	04/05/2015	19/10/2015	28/09/2015	20	20	24	24		195		24,4		0,77		253		31,6		0,9	0	0	0		11
4878	04/05/2015	19/10/2015	19/10/2015	29	29	41	41		195	24,7	24,7	0,5	0,5		253	49,8	49,8	0,9	0,9	0	0	0	11	11
4878	04/05/2015	19/10/2015	16/11/2015	21	21	26	26	130	130	8,1	8,1	0,1	0,1	1262	1262	78,9	78,9	39	39	0	0	0	11	11
4878	04/05/2015	19/10/2015	20/11/2015		21		26	130	130	9,3	9,3	0,12	0,12	1095	1095	78,2	78,2		39	0	0	0		11
4878	04/05/2015	19/10/2015	30/11/2015	26	26	36	36		130		9,3		0,12		1095		78,2		39	0	0	0		11
4878	04/05/2015	19/10/2015	11/01/2016	19	19	22	22	160	160	14,5	14,5		0,12		1095		78,2	65	65	1	0	0		11
4878	04/05/2015	19/10/2015	16/01/2016		19		22		160		14,5		0,12		1095		78,2	0,9	0,9	0	0	0	11	11
4878	04/05/2015	19/10/2015	23/02/2016	32	32	44	44		160		14,5		0,12		1095		78,2		0,9	0	0	0		11
4878	04/05/2015	19/10/2015	15/03/2016	29	29	38	38		160		14,5		0,12		1095		78,2		0,9	0	0	0		11
4878	04/05/2015	19/10/2015	04/04/2016	17	17	27	27	171	171	15,5	15,5	0,25	0,25	692	692	62,9	62,9	0,9	0,9	0	0	0	11	11
4960	29/11/2017	21/02/2018	22/05/2017	49	49	39	39													0	0	0
4960	29/11/2017	21/02/2018	21/08/2017	39	39	41	41	803	803	30,9	30,9	1,36	1,36	590	590	22,7	22,7	0,9	0,9	0	0	0	121328	121328
4960	29/11/2017	21/02/2018	29/11/2017	56	56	52	52	599	599	28,5	28,5	1,06	1,06	563	563	26,8	26,8	0,9	0,9	0	0	0	385556	385556
4960	29/11/2017	21/02/2018	13/12/2017	15	15	21	21		599		28,5		1,06		563		26,8		0,9	0	0	0		385556
4960	29/11/2017	21/02/2018	27/12/2017	16	16	20	20		599		28,5		1,06		563		26,8	0,9	0,9	0	0	0	11	11
4960	29/11/2017	21/02/2018	24/01/2018	19	19	26	26		599		28,5		1,06		563		26,8		0,9	0	0	0		11
4960	29/11/2017	21/02/2018	21/02/2018	16	16	21	21	623	623	28,3	28,3	1,08	1,08	576	576	26,2	26,2	0,9	0,9	0	0	0	11	11
4960	29/11/2017	21/02/2018	21/03/2018	18	18	25	25		623		28,3		1,08		576		26,2		0,9	0	0	0		11
4960	29/11/2017	21/02/2018	16/05/2018	18	18	23	23	734	734	26,2	26,2	0,92	0,92	798	798	28,5	28,5	0,9	0,9	0	0	0	11	11
4960	29/11/2017	21/02/2018	08/08/2018	15	15	21	21	739	739	26,4	26,4	1,1	1,1	669	669	23,9	23,9	0,9	0,9	0	0	0	11	11
4979	15/11/2017	07/02/2018	05/05/2017	190	190	88	88	713	713	32,4	32,4	1,05	1,05	680	680	30,9	30,9	0,9	0,9	0	0	0	3291179	3291179
4979	15/11/2017	07/02/2018	15/11/2017	106	106	56	56	875	875	35	35	1,28	1,28	683	683	27,3	27,3	0,9	0,9	0	0	0	2205740	2205740
4979	15/11/2017	07/02/2018	29/11/2017	25	25	25	25		875		35		1,28		683		27,3		0,9	0	0	0		2205740
4979	15/11/2017	07/02/2018	13/12/2017	21	21	25	25	638	638	29	29	1,04	1,04	614	614	27,9	27,9	0,9	0,9	0	0	0	11	11
4979	15/11/2017	07/02/2018	10/01/2018	20	20	28	28		638		29		1,04		614		27,9		0,9	0	0	0		11
4979	15/11/2017	07/02/2018	07/02/2018	15	15	30	30	693	693	33	33	1,12	1,12	620	620	29,5	29,5	0,9	0,9	0	0	0	11	11
4979	15/11/2017	07/02/2018	07/03/2018	22	22	28	28	810	810	35,2	35,2	1,33	1,33	607	607	26,4	26,4	0,9	0,9	0	0	0	11	11
4979	15/11/2017	07/02/2018	02/05/2018	23	23	31	31	722	722	36,1	36,1	1,44	1,44	502	502	25,1	25,1	39	39	0	0	0	11	11
4979	15/11/2017	07/02/2018	25/07/2018	21	21	24	24	624	624	36,7	36,7	1,31	1,31	478	478	28,1	28,1	0,9	0,9	0	0	0	11	11
4981	04/10/2017	27/12/2017	25/03/2017	55	55	60	60	170	170	13,1	13,1	0,24	0,24	714	714	54,9	54,9	39	39	0	0	0
4981	04/10/2017	27/12/2017	16/09/2017	45	45	60	60	268	268	14,1	14,1	0,25	0,25	1091	1091	57,4	57,4	39	39	0	0	0
4981	04/10/2017	27/12/2017	04/10/2017	47	47	52	52	241	241	14,2	14,2	0,26	0,26	923	923	54,3	54,3	0,9	0,9	0	0	0	364859	364859
4981	04/10/2017	27/12/2017	18/10/2017	25	25	35	35		241		14,2		0,26		923		54,3		0,9	0	0	0		364859
4981	04/10/2017	27/12/2017	31/10/2017	25	25	36	36		241		14,2		0,26		923		54,3	39	39	0	0	0	78	78
4981	04/10/2017	27/12/2017	29/11/2017	26	26	38	38		241		14,2		0,26		923		54,3		39	0	0	0		78
4981	04/10/2017	27/12/2017	27/12/2017	21	21	26	26	205	205	12,8	12,8	0,26	0,26	779	779	48,7	48,7	39	39	0	0	0	11	11
4981	04/10/2017	27/12/2017	24/01/2018	23	23	36	36		205		12,8		0,26		779		48,7		39	0	0	0	11	11
4981	04/10/2017	27/12/2017	22/03/2018	23	23	35	35	233	233	15,5	15,5	0,3	0,3	783	783	52,2	52,2	52	52	1	0	0	11	11
4981	04/10/2017	27/12/2017	13/06/2018	20	20	30	30	230	230	12,8	12,8	0,23	0,23	995	995	55,3	55,3	0,9	0,9	0	0	0	11	11
5010	20/12/2017	14/03/2018	20/05/2017	87	87	99	99	882	882	23,2	23,2	0,43	0,43	2063	2063	54,3	54,3	40	40	0	0	0	1968833	1968833
5010	20/12/2017	14/03/2018	20/12/2017	95	95	126	126	1142	1142	24,3	24,3	0,44	0,44	2604	2604	55,4	55,4	39	39	0	0	0	1411835	1411835
5010	20/12/2017	14/03/2018	03/01/2018	38	38	49	49		1142		24,3		0,44		2604		55,4		39	0	0	0		1411835
5010	20/12/2017	14/03/2018	17/01/2018	32	32	47	47	1118	1118	23,3	23,3	0,44	0,44	2515	2515	52,4	52,4	48	48	0	0	0	11	11
5010	20/12/2017	14/03/2018	14/02/2018	33	33	47	47	1366	1366	29,7	29,7	0,59	0,59	2309	2309	50,2	50,2	39	39	0	0	0	11	11
5010	20/12/2017	14/03/2018	14/03/2018	18	18	28	28	653	653	27,2	27,2	0,52	0,52	1250	1250	52,1	52,1	146	146	0	1	0	11	11
5010	20/12/2017	14/03/2018	11/04/2018	26	26	31	31		653		27,2		0,52		1250		52,1	141	141	0	0	0	11	11
5010	20/12/2017	14/03/2018	06/06/2018	25	25	29	29	1440	1440	27,7	27,7	0,57	0,57	2522	2522	48,5	48,5	67	67	0	0	0	11	11
5010	20/12/2017	14/03/2018	10/08/2018	15	15	28	28	1213	1213	28,2	28,2	0,59	0,59	2055	2055	47,8	47,8	39	39	0	0	0	11	11
5026	07/02/2018	02/05/2018	23/09/2017	172	172	80	80	645	645	40,3	40,3	1,1	1,1	584	584	36,5	36,5	0,9	0,9	0	0	0
5026	07/02/2018	02/05/2018	06/10/2017	130	130	67	67		645		40,3		1,1		584		36,5		0,9	0	0	0	10534	10534
5026	07/02/2018	02/05/2018	07/02/2018	122	122	67	67	571	571	40,8	40,8	1,23	1,23	463	463	33,1	33,1	0,9	0,9	0	0	0	357926	357926
5026	07/02/2018	02/05/2018	24/02/2018	30	30	24	24		571		40,8		1,23		463		33,1		0,9	0	0	0		357926
5026	07/02/2018	02/05/2018	07/03/2018	22	22	25	25		571		40,8		1,23		463		33,1	0,9	0,9	0	0	0	11	11
5026	07/02/2018	02/05/2018	02/05/2018	17	17	15	15	512	512	32	32	0,77	0,77	667	667	41,7	41,7	0,9	0,9	0	0	0	11	11
5026	07/02/2018	02/05/2018	21/07/2018	15	15	17	17	737	737	38,8	38,8	1,02	1,02	722	722	38	38	39	39	0	0	0	11	11
5038	29/01/2018	23/04/2018	17/08/2017	178	178	177	177	1133	1133	45,3	45,3	1,25	1,25	905	905	36,2	36,2	0,9	0,9	0	0	0
5038	29/01/2018	23/04/2018	29/01/2018	161	161	147	147	590	590	45,4	45,4	1,34	1,34	442	442	34	34	0,9	0,9	0	0	0	246784	246784
5038	29/01/2018	23/04/2018	10/02/2018	58	58	55	55		590		45,4		1,34		442		34		0,9	0	0	0		246784
5038	29/01/2018	23/04/2018	26/02/2018	34	34	35	35		590		45,4		1,34		442		34	39	39	0	0	0	18	18
5038	29/01/2018	23/04/2018	26/03/2018	52	52	49	49		590		45,4		1,34		442		34		39	0	0	0		18
5038	29/01/2018	23/04/2018	23/04/2018	51	51	46	46	588	588	42	42	1,1	1,1	535	535	38,2	38,2	0,9	0,9	0	0	0	11	11
5038	29/01/2018	23/04/2018	16/07/2018	30	30	33	33	792	792	49,5	49,5	1,49	1,49	531	531	33,2	33,2	39	39	0	0	0	11	11
5038	29/01/2018	23/04/2018	08/10/2018	27	27	35	35	869	869	48,3	48,3	1,48	1,48	589	589	32,7	32,7	43	43	0	0	0		11
5107	16/01/2017	10/04/2017	05/09/2016	31	31	36	36	287	287	20,5	20,5							0,9	0,9	0	0	0	5047174	5047174
5107	16/01/2017	10/04/2017	22/11/2016		31		36		287		20,5							0,9	0,9	0	0	0		5047174
5107	16/01/2017	10/04/2017	02/01/2017	24	24	32	32		287		20,5								0,9	0	0	0	6971850	6971850
5107	16/01/2017	10/04/2017	16/01/2017	32	32	32	32	389	389	24,3	24,3	0,68	0,68	568	568	35,5	35,5	0,9	0,9	0	0	0	6127453	6127453
5107	16/01/2017	10/04/2017	30/01/2017	11	11	14	14		389		24,3		0,68		568		35,5		0,9	0	0	0		6127453
5107	16/01/2017	10/04/2017	13/02/2017	11	11	16	16	287	287	23,9	23,9	0,69	0,69	413	413	34,4	34,4	0,9	0,9	0	0	0	22	22
5107	16/01/2017	10/04/2017	13/03/2017	12	12	17	17		287		23,9		0,69		413		34,4		0,9	0	0	0	11	11
5107	16/01/2017	10/04/2017	10/04/2017	8	8	23	23	281	281	23,4	23,4	0,77	0,77	365	365	30,4	30,4	0,9	0,9	0	0	0	11	11
5107	16/01/2017	10/04/2017	08/05/2017	9	9	18	18		281		23,4		0,77		365		30,4		0,9	0	0	0	11	11
5107	16/01/2017	10/04/2017	03/07/2017	13	13	20	20	315	315	24,2	24,2	0,75	0,75	417	417	32,1	32,1	0,9	0,9	0	0	0	11	11
5107	16/01/2017	10/04/2017	25/09/2017	16	16	20	20	258	258	21,5	21,5	0,69	0,69	372	372	31	31	0,9	0,9	0	0	0	11	11
5123	09/11/2016	26/04/2017	30/08/2016	185	185	187	187	882	882	31,5	31,5	0,77	0,77	1145	1145	40,9	40,9	41	41	0	0	0
5123	09/11/2016	26/04/2017	24/09/2016		185		187		882		31,5		0,77		1145		40,9	39	39	0	0	0
5123	09/11/2016	26/04/2017	09/11/2016	212	212	210	210	809	809	31,1	31,1	0,83	0,83	972	972	37,4	37,4	0,9	0,9	0	0	0	1881347	1881347
5123	09/11/2016	26/04/2017	23/11/2016	95	95	98	98		809		31,1		0,83		972		37,4		0,9	0	0	0		1881347
5123	09/11/2016	26/04/2017	06/12/2016	78	78	63	63		809		31,1		0,83		972		37,4	0,9	0,9	0	0	0	11	11
5123	09/11/2016	26/04/2017	04/01/2017	78	78	74	74		809		31,1		0,83		972		37,4		0,9	0	0	0		11
5123	09/11/2016	26/04/2017	01/02/2017	38	38	44	44	680	680	37,8	37,8	0,88	0,88	776	776	43,1	43,1	0,9	0,9	0	0	0	11	11
5123	09/11/2016	26/04/2017	01/03/2017	39	39	40	40		680		37,8		0,88		776		43,1		0,9	0	0	0		11
5123	09/11/2016	26/04/2017	29/03/2017	37	37	45	45		680		37,8		0,88		776		43,1		0,9	0	0	0		11
5123	09/11/2016	26/04/2017	26/04/2017	42	42	60	60	604	604	35,5	35,5	0,95	0,95	632	632	37,2	37,2	0,9	0,9	0	0	0	11	11
5123	09/11/2016	26/04/2017	24/05/2017	35	35	34	34	890	890	35,6	35,6	0,88	0,88	1013	1013	40,5	40,5	0,9	0,9	0	0	0	11	11
5123	09/11/2016	26/04/2017	26/07/2017	32	32	32	32	918	918	36,7	36,7	0,94	0,94	978	978	39,1	39,1	39	39	0	0	0	11	11
5123	09/11/2016	26/04/2017	11/10/2017	36	36	32	32	874	874	31,2	31,2	0,67	0,67	1299	1299	46,4	46,4	39	39	0	0	0	11	11
5162	29/04/2015	21/07/2015	23/09/2014	20	20	73	73													0	0	0
5162	29/04/2015	21/07/2015	14/10/2014	25	25	80	80													0	0	0
5162	29/04/2015	21/07/2015	24/10/2014	28	28	82	82	982	982	42,7	42,7							0,9	0,9	0	0	0
5162	29/04/2015	21/07/2015	13/11/2014	28	28	87	87		982		42,7								0,9	0	0	0
5162	29/04/2015	21/07/2015	28/01/2015	25	25	59	59	1091	1091	49,6	49,6							0,9	0,9	0	0	0
5162	29/04/2015	21/07/2015	26/02/2015	23	23	75	75		1091		49,6								0,9	0	0	0
5162	29/04/2015	21/07/2015	20/03/2015	21	21	70	70		1091		49,6								0,9	0	0	0	1353318	1353318
5162	29/04/2015	21/07/2015	29/04/2015	55	55	137	137	675	675	45	45	1,22	1,22	552	552	36,8	36,8	0,9	0,9	0	0	0		1353318
5162	29/04/2015	21/07/2015	08/05/2015	20	20	39	39		675		45		1,22		552		36,8		0,9	0	0	0	69	69
5162	29/04/2015	21/07/2015	13/05/2015	18	18	36	36		675		45		1,22		552		36,8		0,9	0	0	0	42	42
5162	29/04/2015	21/07/2015	27/05/2015	13	13	35	35	724	724	42,6	42,6		1,22		552		36,8	0,9	0,9	0	0	0	18	18
5162	29/04/2015	21/07/2015	23/06/2015	15	15	36	36		724		42,6		1,22		552		36,8		0,9	0	0	0	11	11
5162	29/04/2015	21/07/2015	07/07/2015	11	11	30	30		724		42,6		1,22		552		36,8		0,9	0	0	0		11
5162	29/04/2015	21/07/2015	20/07/2015	14	14	38	38	819	819	58,5	58,5		1,22		552		36,8	0,9	0,9	0	0	0		11
5162	29/04/2015	21/07/2015	22/07/2015	11	11	35	35	623	623	47,9	47,9	1,39	1,39	449	449	34,5	34,5	0,9	0,9	0	0	0	11	11
5162	29/04/2015	21/07/2015	26/08/2015	17	17	43	43		623		47,9		1,39		449		34,5		0,9	0	0	0	11	11
5162	29/04/2015	21/07/2015	14/10/2015	15	15	40	40	714	714	47,6	47,6	1,4	1,4	509	509	33,9	33,9	0,9	0,9	0	0	0	11	11
5162	29/04/2015	21/07/2015	28/12/2015	15	15	41	41	713	713	47,5	47,5	1,47	1,47	486	486	32,4	32,4	0,9	0,9	0	0	0	11	11
5224	03/02/2016	27/04/2016	18/08/2015	35	35	20	20	533	533	25,4	25,4	0,47	0,47	1140	1140	54,3	54,3	0,9	0,9	0	0	0	1829313	1829313
5224	03/02/2016	27/04/2016	23/01/2016	32	32	21	21	523	523	27,5	27,5	0,56	0,56	939	939	49,4	49,4	0,9	0,9	0	0	0	726985	726985
5224	03/02/2016	27/04/2016	03/02/2016	34	34	20	20		523		27,5		0,56		939		49,4		0,9	0	0	0		726985
5224	03/02/2016	27/04/2016	13/02/2016	24	24	19	19		523		27,5		0,56		939		49,4		0,9	0	0	0		726985
5224	03/02/2016	27/04/2016	02/03/2016	30	30	26	26	416	416	32	32	0,69	0,69	599	599	46,1	46,1	0,9	0,9	0	0	0	23	23
5224	03/02/2016	27/04/2016	26/03/2016	20	20	20	20		416		32		0,69		599		46,1		0,9	0	0	0	11	11
5224	03/02/2016	27/04/2016	23/04/2016	20	20	21	21	445	445	31,8	31,8	0,64	0,64	699	699	49,9	49,9	0,9	0,9	0	0	0	11	11
5224	03/02/2016	27/04/2016	21/05/2016	15	15	19	19		445		31,8		0,64		699		49,9		0,9	0	0	0	11	11
5224	03/02/2016	27/04/2016	04/06/2016	13	13	19	19	693	693	33	33	0,69	0,69	1002	1002	47,7	47,7	0,9	0,9	0	0	0		11
5224	03/02/2016	27/04/2016	16/07/2016	14	14	20	20	630	630	30	30	0,58	0,58	1086	1086	51,7	51,7	0,9	0,9	0	0	0	11	11
5247	04/04/2018	27/06/2018	10/10/2017	31	31	28	28	681	681	29,6	29,6	0,69	0,69	991	991	43,1	43,1	0,9	0,9	0	0	0
5247	04/04/2018	27/06/2018	04/04/2018	42	42	25	25	585	585	32,5	32,5	0,79	0,79	740	740	41,1	41,1	0,9	0,9	0	0	0	16913	16913
5247	04/04/2018	27/06/2018	18/04/2018	18	18	19	19		585		32,5		0,79		740		41,1		0,9	0	0	0		16913
5247	04/04/2018	27/06/2018	02/05/2018	19	19	15	15		585		32,5		0,79		740		41,1	0,9	0,9	0	0	0	11	11
5247	04/04/2018	27/06/2018	30/05/2018	20	20	18	18		585		32,5		0,79		740		41,1		0,9	0	0	0		11
5247	04/04/2018	27/06/2018	27/06/2018	20	20	19	19	832	832	32	32	0,75	0,75	1110	1110	42,7	42,7	0,9	0,9	0	0	0	11	11
5247	04/04/2018	27/06/2018	19/09/2018	14	14	22	22	622	622	31,1	31,1	0,74	0,74	840	840	42	42	0,9	0,9	0	0	0	11	11
5247	04/04/2018	27/06/2018	12/12/2018	15	15	20	20	634	634	30,2	30,2	0,7	0,7	903	903	43	43	0,9	0,9	0	0	0	14	14
5251	06/12/2016	22/05/2017	24/06/2016	177	177	140	140													0	0	0
5251	06/12/2016	22/05/2017	05/10/2016	66	66	76	76	473	473	33,8	33,8	0,88	0,88	536	536	38,3	38,3	42	42	0	0	0
5251	06/12/2016	22/05/2017	27/10/2016		66		76		473		33,8		0,88		536		38,3	0,9	0,9	0	0	0	256917	256917
5251	06/12/2016	22/05/2017	06/12/2016	121	121	150	150	417	417	32,1	32,1	0,87	0,87	477	477	36,7	36,7	0,9	0,9	0	0	0	18509	18509
5251	06/12/2016	22/05/2017	19/12/2016	66	66	56	56		417		32,1		0,87		477		36,7		0,9	0	0	0		18509
5251	06/12/2016	22/05/2017	23/12/2016	154	154	142	142		417		32,1		0,87		477		36,7		0,9	0	0	0	442	442
5251	06/12/2016	22/05/2017	02/01/2017	58	58	43	43	367	367	30,6	30,6	0,91	0,91	406	406	33,8	33,8	0,9	0,9	0	0	0	305	305
5251	06/12/2016	22/05/2017	30/01/2017	36	36	39	39		367		30,6		0,91		406		33,8		0,9	0	0	0		305
5251	06/12/2016	22/05/2017	27/02/2017	23	23	31	31	307	307	30,7	30,7	0,78	0,78	394	394	39,4	39,4	0,9	0,9	0	0	0	11	11
5251	06/12/2016	22/05/2017	27/03/2017	41	41	49	49	369	369	33,5	33,5	0,91	0,91	407	407	37	37	0,9	0,9	0	0	0	11	11
5251	06/12/2016	22/05/2017	24/04/2017	42	42	41	41		369		33,5		0,91		407		37		0,9	0	0	0		11
5251	06/12/2016	22/05/2017	22/05/2017	30	30	34	34	396	396	33	33	0,93	0,93	425	425	35,4	35,4	0,9	0,9	0	0	0	11	11
5251	06/12/2016	22/05/2017	19/06/2017	37	37	39	39	437	437	33,6	33,6	0,98	0,98	445	445	34,2	34,2	0,9	0,9	0	0	0	11	11
5251	06/12/2016	22/05/2017	21/08/2017	37	37	39	39	449	449	32,1	32,1	0,66	0,66	679	679	48,5	48,5	0,9	0,9	0	0	0	11	11
5251	06/12/2016	22/05/2017	11/09/2017	47	47	53	53		449		32,1		0,66		679		48,5		0,9	0	0	0		11
5251	06/12/2016	22/05/2017	06/11/2017	55	55	58	58	396	396	33	33	0,93	0,93	424	424	35,3	35,3	0,9	0,9	0	0	0	11	11
5254	24/01/2018	18/04/2018	23/06/2017	51	51	44	44	1024	1024	39,4	39,4	1,27	1,27	806	806	31	31	0,9	0,9	0	0	0
5254	24/01/2018	18/04/2018	24/07/2017	38	38	45	45	933	933	35,9	35,9	1,09	1,09	858	858	33	33	0,9	0,9	0	0	0	1200817	1200817
5254	24/01/2018	18/04/2018	10/08/2017	43	43	41	41		933		35,9		1,09		858		33		0,9	0	0	0		1200817
5254	24/01/2018	18/04/2018	27/11/2017	47	47	36	36	871	871	31,1	31,1	0,93	0,93	938	938	33,5	33,5	0,9	0,9	0	0	0		1200817
5254	24/01/2018	18/04/2018	20/12/2017	46	46	44	44		871		31,1		0,93		938		33,5		0,9	0	0	0		1200817
5254	24/01/2018	18/04/2018	24/01/2018	41	41	38	38	696	696	34,8	34,8	1,18	1,18	590	590	29,5	29,5	39	39	0	0	0	836068	836068
5254	24/01/2018	18/04/2018	21/02/2018	28	28	29	29		696		34,8		1,18		590		29,5		39	0	0	0	11	11
5254	24/01/2018	18/04/2018	12/03/2018	38	38	32	32		696		34,8		1,18		590		29,5		39	0	0	0		11
5254	24/01/2018	18/04/2018	21/03/2018	31	31	30	30	845	845	33,8	33,8	1	1	845	845	33,8	33,8	0,9	0,9	0	0	0		11
5254	24/01/2018	18/04/2018	18/04/2018	25	25	18	18		845		33,8		1		845		33,8	0,9	0,9	0	0	0	11	11
5254	24/01/2018	18/04/2018	16/05/2018	32	32	32	32		845		33,8		1		845		33,8	0,9	0,9	0	0	0	11	11
5254	24/01/2018	18/04/2018	11/07/2018	30	30	30	30	743	743	32,3	32,3	0,94	0,94	787	787	34,2	34,2	0,9	0,9	0	0	0	11	11
5254	24/01/2018	18/04/2018	13/09/2018	108	108	125	125		743		32,3		0,94		787		34,2		0,9	0	0	0		11
5254	24/01/2018	18/04/2018	17/09/2018	38	38	29	29		743		32,3		0,94		787		34,2		0,9	0	0	0	11	11
5256	07/03/2016	22/08/2016	11/11/2015	112	112	67	67	978	978	42,5	42,5	1,67	1,67	587	587	25,5	25,5	43	43	0	0	0
5256	07/03/2016	22/08/2016	12/01/2016	99	99	61	61	1038	1038	41,5	41,5	1,57	1,57	660	660	26,4	26,4	0,9	0,9	0	0	0	1462027	1462027
5256	07/03/2016	22/08/2016	07/03/2016	66	66	40	40		1038		41,5		1,57		660		26,4		0,9	0	0	0	2067951	2067951
5256	07/03/2016	22/08/2016	21/03/2016	33	33	22	22		1038		41,5		1,57		660		26,4		0,9	0	0	0		2067951
5256	07/03/2016	22/08/2016	04/04/2016	31	31	21	21	1044	1044	45,4	45,4	1,79	1,79	584	584	25,4	25,4	0,9	0,9	0	0	0	160	160
5256	07/03/2016	22/08/2016	02/05/2016	22	22	20	20		1044		45,4		1,79		584		25,4		0,9	0	0	0		160
5256	07/03/2016	22/08/2016	30/05/2016	13	13	21	21	1016	1016	46,2	46,2	1,86	1,86	546	546	24,8	24,8	0,9	0,9	0	0	0	11	11
5256	07/03/2016	22/08/2016	27/06/2016	18	18	23	23		1016		46,2		1,86		546		24,8		0,9	0	0	0		11
5256	07/03/2016	22/08/2016	25/07/2016	14	14	16	16		1016		46,2		1,86		546		24,8		0,9	0	0	0		11
5256	07/03/2016	22/08/2016	22/08/2016	18	18	19	19	609	609	40,6	40,6	1,59	1,59	384	384	25,6	25,6	0,9	0,9	0	0	0	11	11
5256	07/03/2016	22/08/2016	19/09/2016	15	15	20	20		609		40,6		1,59		384		25,6		0,9	0	0	0	11	11
5256	07/03/2016	22/08/2016	14/11/2016	20	20	21	21	1092	1092	39	39	1,5	1,5	728	728	26	26	0,9	0,9	0	0	0	11	11
5256	07/03/2016	22/08/2016	06/02/2017	22	22	21	21	1170	1170	46,8	46,8	1,91	1,91	613	613	24,5	24,5	0,9	0,9	0	0	0	11	11
5259	09/03/2015	24/08/2015	26/09/2014	60	60	54	54	491	491	27,3	27,3							72	72	0	0	0
5259	09/03/2015	24/08/2015	14/01/2015	60	60	50	50	672	672	32	32							0,9	0,9	0	0	0
5259	09/03/2015	24/08/2015	09/03/2015	53	53	38	38		672		32								0,9	0	0	0
5259	09/03/2015	24/08/2015	16/03/2015	34	34	19	19		672		32								0,9	0	0	0	435	435
5259	09/03/2015	24/08/2015	23/03/2015	24	24	18	18		672		32								0,9	0	0	0	76	76
5259	09/03/2015	24/08/2015	03/04/2015	28	28	26	26		672	41,7	41,7	1,23	1,23			33,9	33,9	0,9	0,9	0	0	0	11	11
5259	09/03/2015	24/08/2015	04/05/2015	28	28	22	22		672		41,7		1,23				33,9		0,9	0	0	0		11
5259	09/03/2015	24/08/2015	18/05/2015	38	38	24	24		672		41,7		1,23				33,9		0,9	0	0	0		11
5259	09/03/2015	24/08/2015	01/06/2015	33	33	26	26	416	416	37,8	37,8	1,07	1,07	387	387	35,2	35,2	0,9	0,9	0	0	0	11	11
5259	09/03/2015	24/08/2015	29/06/2015	39	39	45	45		416		37,8		1,07		387		35,2		0,9	0	0	0	11	11
5259	09/03/2015	24/08/2015	27/07/2015	40	40	40	40		416		37,8		1,07		387		35,2		0,9	0	0	0		11
5259	09/03/2015	24/08/2015	24/08/2015	44	44	48	48	484	484	34,6	34,6	0,83	0,83	581	581	41,5	41,5	0,9	0,9	0	0	0	11	11
5259	09/03/2015	24/08/2015	21/09/2015	47	47	33	33		484		34,6		0,83		581		41,5		0,9	0	0	0	11	11
5259	09/03/2015	24/08/2015	16/11/2015	52	52	36	36	568	568	29,9	29,9	0,69	0,69	825	825	43,4	43,4	0,9	0,9	0	0	0	11	11
5259	09/03/2015	24/08/2015	08/02/2016	54	54	34	34	510	510	36,4	36,4	0,97	0,97	524	524	37,4	37,4	0,9	0,9	0	0	0	11	11
5266	06/05/2015	28/07/2015	21/10/2014	24	24	27	27	1539	1539	48,1	48,1	2,04	2,04	755	755	23,6	23,6	0,9	0,9	0	0	0
5266	06/05/2015	28/07/2015	27/01/2015	21	21	23	23	1693	1693	49,8	49,8	1,83	1,83	925	925	27,2	27,2	0,9	0,9	0	0	0
5266	06/05/2015	28/07/2015	10/04/2015	32	32	32	32	1341	1341	44,7	44,7	1,72	1,72	780	780	26	26	0,9	0,9	0	0	0	2956104	2956104
5266	06/05/2015	28/07/2015	06/05/2015	31	31	31	31		1341		44,7		1,72		780		26		0,9	0	0	0		2956104
5266	06/05/2015	28/07/2015	13/05/2015	17	17	18	18		1341		44,7		1,72		780		26		0,9	0	0	0	86	86
5266	06/05/2015	28/07/2015	20/05/2015	11	11	14	14		1341		44,7		1,72		780		26		0,9	0	0	0	22	22
5266	06/05/2015	28/07/2015	03/06/2015	13	13	18	18	1191	1191	45,8	45,8	1,86	1,86	640	640	24,6	24,6	0,9	0,9	0	0	0	37	37
5266	06/05/2015	28/07/2015	01/07/2015	12	12	18	18		1191		45,8		1,86		640		24,6		0,9	0	0	0	11	11
5266	06/05/2015	28/07/2015	29/07/2015	13	13	16	16	1266	1266	46,9	46,9	1,75	1,75	724	724	26,8	26,8	0,9	0,9	0	0	0	11	11
5266	06/05/2015	28/07/2015	26/08/2015	12	12	20	20		1266		46,9		1,75		724		26,8		0,9	0	0	0	11	11
5266	06/05/2015	28/07/2015	21/10/2015	14	14	18	18	1404	1404	46,8	46,8	1,91	1,91	735	735	24,5	24,5	0,9	0,9	0	0	0	11	11
5288	09/05/2018	03/07/2018	29/12/2017	25	25	42	42	1561	1561	36,3	36,3	0,8	0,8	1957	1957	45,5	45,5	39	39	0	0	0
5288	09/05/2018	03/07/2018	09/05/2018	26	26	40	40	1683	1683	37,4	37,4	0,85	0,85	1985	1985	44,1	44,1	0,9	0,9	0	0	0	4820876	4820876
5288	09/05/2018	03/07/2018	23/05/2018	6	6	27	27		1683		37,4		0,85		1985		44,1		0,9	0	0	0		4820876
5288	09/05/2018	03/07/2018	06/06/2018	13	13	29	29		1683		37,4		0,85		1985		44,1	0,9	0,9	0	0	0	16	16
5288	09/05/2018	03/07/2018	04/07/2018	8	8	23	23	1365	1365	32,5	32,5	0,69	0,69	1966	1966	46,8	46,8	0,9	0,9	0	0	0	11	11
5288	09/05/2018	03/07/2018	01/08/2018	7	7	24	24		1365		32,5		0,69		1966		46,8		0,9	0	0	0		11
5288	09/05/2018	03/07/2018	13/09/2018	11	11	28	28	1703	1703	39,6	39,6	0,93	0,93	1840	1840	42,8	42,8	0,9	0,9	0	0	0	11	11
5304	15/04/2015	07/07/2015	28/11/2014	147	147	120	120	748	748	29,9	29,9	0,84	0,84	893	893	35,7	35,7	0,9	0,9	0	0	0
5304	15/04/2015	07/07/2015	14/03/2015	146	146	119	119		748		29,9		0,84		893		35,7		0,9	0	0	0
5304	15/04/2015	07/07/2015	23/03/2015	184	184	154	154	1393	1393	38,7	38,7		0,84		893		35,7	0,9	0,9	0	0	0	633467	633467
5304	15/04/2015	07/07/2015	15/04/2015	213	213	167	167		1393		38,7		0,84		893		35,7		0,9	0	0	0		633467
5304	15/04/2015	07/07/2015	22/04/2015	107	107	70	70		1393		38,7		0,84		893		35,7		0,9	0	0	0	68	68
5304	15/04/2015	07/07/2015	29/04/2015	78	78	49	49		1393		38,7		0,84		893		35,7		0,9	0	0	0	33	33
5304	15/04/2015	07/07/2015	06/05/2015	64	64	39	39		1393		38,7		0,84		893		35,7		0,9	0	0	0		33
5304	15/04/2015	07/07/2015	13/05/2015	61	61	43	43	783	783	31,3	31,3	0,91	0,91	863	863	34,5	34,5	0,9	0,9	0	0	0	18	18
5304	15/04/2015	07/07/2015	10/06/2015	35	35	29	29		783		31,3		0,91		863		34,5		0,9	0	0	0	11	11
5304	15/04/2015	07/07/2015	08/07/2015	25	25	25	25	915	915	33,9	33,9		0,91		863		34,5	0,9	0,9	0	0	0	11	11
5304	15/04/2015	07/07/2015	05/08/2015	32	32	26	26		915		33,9		0,91		863		34,5		0,9	0	0	0	11	11
5304	15/04/2015	07/07/2015	30/09/2015	31	31	27	27	1072	1072	33,5	33,5	0,91	0,91	1178	1178	36,8	36,8	0,9	0,9	0	0	0	11	11
5304	15/04/2015	07/07/2015	26/11/2015	23	23	24	24		1072		33,5		0,91		1178		36,8		0,9	0	0	0		11
5304	15/04/2015	07/07/2015	21/12/2015	27	27	29	29	972	972	32,4	32,4	0,94	0,94	1038	1038	34,6	34,6	0,9	0,9	0	0	0	11	11
5320	16/11/2015	08/02/2016	17/04/2015	89	89	78	78													0	0	0
5320	16/11/2015	08/02/2016	18/08/2015	182	182	107	107	598	598	29,9	29,9	0,82	0,82	728	728	36,4	36,4	0,9	0,9	0	0	0
5320	16/11/2015	08/02/2016	25/09/2015	93	93	55	55		598		29,9		0,82		728		36,4		0,9	0	0	0	2096282	2096282
5320	16/11/2015	08/02/2016	03/11/2015	153	153	95	95	812	812	35,3	35,3	1,03	1,03	789	789	34,3	34,3	0,9	0,9	0	0	0		2096282
5320	16/11/2015	08/02/2016	16/11/2015	119	119	88	88		812		35,3		1,03		789		34,3		0,9	0	0	0	1836538	1836538
5320	16/11/2015	08/02/2016	23/11/2015	54	54	26	26		812		35,3		1,03		789		34,3		0,9	0	0	0		1836538
5320	16/11/2015	08/02/2016	30/11/2015	46	46	31	31		812		35,3		1,03		789		34,3		0,9	0	0	0	11	11
5320	16/11/2015	08/02/2016	14/12/2015	38	38	32	32	658	658	29,9	29,9	0,81	0,81	814	814	37	37	0,9	0,9	0	0	0	11	11
5320	16/11/2015	08/02/2016	11/01/2016	27	27	24	24		658		29,9		0,81		814		37		0,9	0	0	0		11
5320	16/11/2015	08/02/2016	08/02/2016	18	18	26	26	640	640	32	32	0,86	0,86	742	742	37,1	37,1	0,9	0,9	0	0	0	11	11
5320	16/11/2015	08/02/2016	04/03/2016	27	27	31	31		640		32		0,86		742		37,1		0,9	0	0	0	11	11
5320	16/11/2015	08/02/2016	02/05/2016	30	30	41	41	758	758	30,3	30,3	0,78	0,78	973	973	38,9	38,9	42	42	0	0	0	11	11
5320	16/11/2015	08/02/2016	25/07/2016	35	35	36	36	759	759	27,1	27,1	0,73	0,73	1044	1044	37,3	37,3	0,9	0,9	0	0	0	11	11
5370	18/10/2017	10/01/2018	26/06/2017	49	49	36	36	880	880	35,2	35,2	1,15	1,15	765	765	30,6	30,6	39	39	0	0	0	54701	54701
5370	18/10/2017	10/01/2018	18/10/2017	35	35	22	22	748	748	34	34	1,21	1,21	620	620	28,2	28,2	0,9	0,9	0	0	0	344471	344471
5370	18/10/2017	10/01/2018	30/10/2017	24	24	24	24		748		34		1,21		620		28,2		0,9	0	0	0		344471
5370	18/10/2017	10/01/2018	15/11/2017	16	16	27	27		748		34		1,21		620		28,2	0,9	0,9	0	0	0	11	11
5370	18/10/2017	10/01/2018	13/12/2017	16	16	22	22		748		34		1,21		620		28,2		0,9	0	0	0		11
5370	18/10/2017	10/01/2018	10/01/2018	15	15	19	19	864	864	28,8	28,8	1,04	1,04	831	831	27,7	27,7	0,9	0,9	0	0	0	11	11
5370	18/10/2017	10/01/2018	08/02/2018	20	20	23	23	823	823	29,4	29,4	0,97	0,97	848	848	30,3	30,3	0,9	0,9	0	0	0	11	11
5370	18/10/2017	10/01/2018	07/04/2018	9	9	18	18	911	911	31,4	31,4	0,89	0,89	1018	1018	35,1	35,1	0,9	0,9	0	0	0	11	11
5370	18/10/2017	10/01/2018	23/06/2018	12	12	16	16	970	970	30,3	30,3	0,91	0,91	1062	1062	33,2	33,2	0,9	0,9	0	0	0	11	11
5402	21/06/2017	13/09/2017	04/01/2017	365	365	121	121	1641	1641	54,7	54,7	2,1	2,1	783	783	26,1	26,1	0,9	0,9	0	0	0
5402	21/06/2017	13/09/2017	19/01/2017	256	256	70	70		1641		54,7		2,1		783		26,1		0,9	0	0	0	11958	11958
5402	21/06/2017	13/09/2017	08/05/2017	139	139	51	51	1344	1344	48	48	2	2	672	672	24	24	43	43	0	0	0	565200	565200
5402	21/06/2017	13/09/2017	21/06/2017	329	329	114	114	1173	1173	46,9	46,9	1,85	1,85	635	635	25,4	25,4	0,9	0,9	0	0	0	33791	33791
5402	21/06/2017	13/09/2017	05/07/2017	66	66	21	21		1173		46,9		1,85		635		25,4		0,9	0	0	0		33791
5402	21/06/2017	13/09/2017	19/07/2017	58	58	28	28	1504	1504	48,5	48,5	1,97	1,97	763	763	24,6	24,6	0,9	0,9	0	0	0	11	11
5402	21/06/2017	13/09/2017	02/08/2017	61	61	30	30	1710	1710	47,5	47,5	1,77	1,77	968	968	26,9	26,9	0,9	0,9	0	0	0	11	11
5402	21/06/2017	13/09/2017	13/09/2017	46	46	25	25	1065	1065	48,4	48,4	1,9	1,9	561	561	25,5	25,5	0,9	0,9	0	0	0	11	11
5402	21/06/2017	13/09/2017	11/10/2017	39	39	26	26	932	932	44,4	44,4		1,9		561		25,5	39	39	0	0	0	11	11
5402	21/06/2017	13/09/2017	06/12/2017	46	46	26	26	1435	1435	41	41		1,9		561		25,5	0,9	0,9	0	0	0	11	11
5402	21/06/2017	13/09/2017	28/02/2018	55	55	23	23	1779	1779	53,9	53,9	2,1	2,1	848	848	25,7	25,7	0,9	0,9	0	0	0	11	11
5429	01/04/2015	24/06/2015	19/02/2015	55	55	38	38	1801	1801	58,1	58,1	2,37	2,37	760	760	24,5	24,5	0,9	0,9	0	0	0	742085	742085
5429	01/04/2015	24/06/2015	01/04/2015	72	72	47	47		1801		58,1		2,37		760		24,5		0,9	0	0	0	1768973	1768973
5429	01/04/2015	24/06/2015	15/04/2015	17	17	20	20		1801		58,1		2,37		760		24,5		0,9	0	0	0	11	11
5429	01/04/2015	24/06/2015	29/04/2015	22	22	21	21		1801		58,1		2,37		760		24,5		0,9	0	0	0	11	11
5429	01/04/2015	24/06/2015	27/05/2015	25	25	19	19	1688	1688	58,2	58,2		2,37		760		24,5	0,9	0,9	0	0	0	11	11
5429	01/04/2015	24/06/2015	24/06/2015	29	29	22	22		1688		58,2		2,37		760		24,5		0,9	0	0	0	11	11
[truncated: 1,114 more rows]
