# Supplementary material for: Risk of HIV viral rebound in HIV infected patients on direct acting antivirals (DAAs) treatment for HCV
Source: PLoS One. 2022 Feb 3;17(2):e0262917. doi: 10.1371/journal.pone.0262917 (PMC8812874; doi:10.1371/journal.pone.0262917)
Supplement: S2 Data — (CSV) [file pone.0262917.s002.csv]

ID	durata_terapia	age	SEX	RAZZA	NAZIONALITA	d_decesso	anni infezione HIV	HBV	HCV_gt	MELD	Child	D_NADIR	NADIR	anni_ARV	NAIVE_IFN	NAIVE_DAA	fibroscan_bl	HCVRNA_BL	D_inizio_DAA	D_fine_DAA	BLIP_6M_PREdaas	VOX	EXV	SIM	SOF	LED	ELB	GRA	DAC	VEL	BOC	GLE	PIB	OMB	PAR	RTV	PEG	TEL	RBV	D_BL	ALT_BL	AST_BL	VL_BL	CD4_BL	CD4p_BL	CD4CD8_BL	CD8_BL	cd8P_BL	modifica_PRE
12	12	22,5	F	white	Europe		28,25	0	4d			03/05/1995	478	23	1	1	5,6	1265192	15/11/2017	07/03/2018	0	0	0	0	0	0	1	1	0	0	0	0	0	0	0	0	0	0	1	15/11/2017	39	46	0,9	1218	45,1	2,16	564	20,9	1
26	8	50,3	M	white	Europe		29,62	1	4d			05/08/1998	272	29	1	1	3,8	2823029	02/05/2018	27/06/2018	0	0	0	0	0	0	0	0	0	0	0	1	1	0	0	0	0	0	0	02/05/2018	23	23	0,9	449	34,5	1,1	410	31,5	0
57	12	52,9	M	white	Europe		32,55	0	1a	14	B7	07/10/1996	42	26	1	1	7,8	11071	21/02/2018	16/05/2018	0	0	0	0	1	0	0	0	0	1	0	0	0	0	0	0	0	0	0	21/02/2018	46	34	0,9	882	31,5	0,79	1120	40	0
61	12	56,1	M	white	Europe		33,32	9	1a	7	A	05/01/2007	184	26	1	1	27,4	585663	21/02/2018	17/05/2018	0	0	0	0	1	0	0	0	0	1	0	0	0	0	0	0	0	0	0	21/02/2018	47	42	0,9	735	23,7	0,76	970	31,3	0
65	12	53,2	M	white	Europe		26,44	0	1a	11	A5	07/02/2007	159	26	0	1	19	2713091	14/04/2015	07/07/2015	0	0	0	1	1	0	0	0	0	0	0	0	0	0	0	0	0	0	1	14/04/2015	70	67	0,9	357	39,7	1,61	221	24,6	0
83	24	51,0	F	white	Europe		33,66	0	3a	14	A5	16/07/2013	122	26	0	1	15,4	10913842	28/05/2015	11/11/2015	0	0	0	0	1	0	0	0	1	0	0	0	0	0	0	0	0	0	1	16/04/2015	177	164	0,9	403	31	0,61			0
109	24	51,6	M	white	Europe		34,11	0	1a	9	A6	17/08/1998	25	30	0	1	25,9	270377	27/07/2015	11/01/2016	0	0	0	0	1	1	0	0	0	0	0	0	0	0	0	0	0	0	0	27/07/2015	87	145	0,9	190	17,3	0,44	436	39,6	1
174	24	62,3	M	white	Europe		35,50	0	3a	10	A6	18/07/2018	50	31	0	1	35,8	1433416	09/03/2015	24/08/2015	0	0	0	0	1	0	0	0	1	0	0	0	0	0	0	0	0	0	1	09/03/2015	87	191	0,9	212		0,35	604	54,9	1
189	12	52,5	F	white	Europe		35,51	0	1a	6	A5	21/08/1997	282	26	1	1	4,4	1704097	06/12/2017	28/02/2018	0	0	0	0	1	0	0	0	0	1	0	0	0	0	0	0	0	0	0	06/12/2017	55	48	39	761	34,6	0,83	922	41,9	1
205	24	58,3	M	white	Europe		34,48	0	4d	7	A5	02/02/1998	141	23	0	1	33,3	529663	26/11/2015	11/05/2016	0	0	0	0	0	0	0	0	0	0	0	0	0	1	1	1	0	0	1	26/11/2015	137	111	0,9	1121	46,7	1,69	665	27,7	1
216	24	52,1	M	white	Europe		33,14	0	1b	11	A6	24/01/1996	6	30	0	1	16,1	1120558	18/03/2015	02/09/2015	0	0	0	0	1	0	0	0	0	0	0	0	0	0	0	0	0	0	1	18/03/2015	332	164	0,9	688	34,4	1,27	540	27	0
274	12	53,1	M	white	western Europe		34,52	0	3a			30/09/2005	212	25	0	1	6,3	457553	20/09/2017	13/12/2017	0	0	0	0	1	0	0	0	0	1	0	0	0	0	0	0	0	0	1	20/09/2017	132	91	0,9						0
325	24	57,4	M	white	Europe		34,33	0	1a	10	A6	09/02/1998	29	22	1	1	26,6	1564062	10/08/2016	22/01/2017	0	0	0	0	1	1	0	0	0	0	0	0	0	0	0	0	0	0	0	10/08/2016	44	76	0,9	1128	56,4	1,84	614	30,7	1
336	24	55,3	M	white	Europe		27,07	0	3a			19/02/1997	250	23	0	1	12,6	1835320	05/10/2015	22/03/2016	1	0	0	0	1	0	0	0	1	0	0	0	0	0	0	0	0	0	1	05/10/2015	227	174	0,9	869	32,2	0,62	1396	51,7	0
445	12	50,5	M	white	Europe		32,65	0	1b			08/02/2002	258	26	1	1	3,3	973438	20/11/2017	12/02/2018	0	0	0	0	1	0	0	0	0	1	0	0	0	0	0	0	0	0	0	20/11/2017	48	53	0,9	549	32,3	0,81	677	39,8	1
446	24	53,9	M	white	Europe		35,51	1	1b	8	A5	08/03/2004	108	26	0	1	17,5	795867	04/08/2015	27/10/2015	0	0	0	0	1	1	0	0	0	0	0	0	0	0	0	0	0	0	1	04/08/2015	70	30	0,9	462	35,5	0,8	577	44,4	1
464	12	51,4	M	white	Europe		28,50	0	4d	10	B7	13/05/2009	292	22	1	1	5,4	2376017	17/01/2018	11/04/2018	0	0	0	0	1	0	0	0	0	1	0	0	0	0	0	0	0	0	0	17/01/2018	23	29	0,9	603	26,2	0,59	1014	44,1	1
563	12	59,6	F	white	Europe		33,70	0	4a			09/12/2002	67	27	1	1	3,8	4094405	28/03/2018	20/06/2018	0	0	0	0	1	0	0	0	0	1	0	0	0	0	0	0	0	0	0	28/03/2018	29	31	39	242		0,17	1420	71	1
578	12	54,3	M	white	Europe		31,18	0	1a	7	A5	07/05/2016	162	27	1	1	16,5	453471	18/01/2018	11/04/2018	0	0	0	0	1	0	0	0	0	1	0	0	0	0	0	0	0	0	0	18/01/2018	42	43	0,9	380	25,3	0,44	858	57,2	0
600	24	50,6	M	white	Europe		34,34	0	1a	15	A6	29/03/2010	172	27	1	1	31,2	117038	24/08/2015	08/02/2016	0	0	0	0	1	1	0	0	0	0	0	0	0	0	0	0	0	0	0	24/08/2015	160	133	0,9	398	23,4	0,83	479	28,2	1
611	12	48,9	F	white	Europe		25,68	0	3a	6	A5	05/12/2007	174	24	0	1	6,6	420974	07/02/2018	01/05/2018	0	0	0	0	1	0	0	0	0	1	0	0	0	0	0	0	0	0	0	07/02/2018	40	34	0,9	576	32	0,76	756	42	0
618	12	53,2	M	white	western Europe		34,35	0	1b	8	A5	20/07/2005	207	27	1	1	14,3	472243	29/11/2017	21/02/2018	0	0	0	0	1	0	0	0	0	1	0	0	0	0	0	0	0	0	0	29/11/2017	41	37	0,9	644	32,2	0,88	736	36,8	0
668	12	56,5	M	white	Europe		28,08	0	1a	6	A5	19/05/2009	204	20	0	1	6,3	4759179	22/01/2018	16/04/2018	0	0	0	0	1	0	0	0	0	1	0	0	0	0	0	0	0	0	0	22/01/2018	61	33	0,9	619	26,9	0,59	1044	45,4	0
675	24	51,3	F	white	Europe		34,26	9	3a	7	A5	24/09/2009	131	26	0	1	20,6	44316	10/08/2015	26/01/2016	0	0	0	0	1	0	0	0	1	0	0	0	0	0	0	0	0	0	1	10/08/2015	102	88	41	564	37,6	1,08		39	0
715	12	54,1	M	white	Europe		33,39	0	4d	8	A5	11/04/2002	105	27	1	1	12,8	1653192	14/03/2016	09/06/2016	0	0	0	1	1	0	0	0	0	0	0	0	0	0	0	0	0	0	1	14/03/2016	103	84	0,9	786	29,1	0,59	1334	49,4	1
730	12	58,1	M	white	Europe		28,05	9	1c			10/08/2006	41	27	0	1	4,7	4365982	15/01/2018	23/04/2018	0	0	0	0	0	0	1	1	0	0	0	0	0	0	0	0	0	0	0	15/01/2018	86	42	0,9	810	36,8	1,38	587	26,7	0
731	12	61,2	F	white	Europe		25,97	0	3a	7	A5	15/09/1999	211	25	1	1	11,6	798678	15/02/2016	09/05/2016	0	0	0	0	1	0	0	0	1	0	0	0	0	0	0	0	0	0	1	15/02/2016	256	132	0,9	394	13,6	0,22	1795	61,9	1
733	24	51,1	M	white	Europe		32,38	0	3a	7	A5	25/03/1996	0	29	0	1	16,8	1757510	18/03/2015	02/09/2015	1	0	0	0	1	0	0	0	0	0	0	0	0	0	0	0	0	0	1	18/03/2015	112	84	0,9	319	11,8	0,23	1372	50,8	0
774	12	48,6	F	white	Europe		26,40	0	3a	10	B7	14/05/2011	169	26	1	1	3,2	2302304	06/09/2017	29/11/2017	0	0	0	0	1	0	0	0	0	1	0	0	0	0	0	0	0	0	1	06/09/2017	302	105	0,9	477	47,7	1,54	309	30,9	0
824	12	52,8	F	white	Europe		33,16	0	1b			18/04/2006	189	27	0	1	10,8	263754	30/09/2015	22/12/2015	0	0	0	1	1	0	0	0	0	0	0	0	0	0	0	0	0	0	1	30/09/2015	35	39	0,9	699	33,3	0,88	794	37,8	1
956	12	53,6	M	white	Europe		34,29	0	1a	7	A5	06/10/2001	326	25	0	1	46,4	1417188	27/04/2015	20/07/2015	0	0	0	1	1	0	0	0	0	0	0	0	0	0	0	0	0	0	1	27/04/2015	90	86	0,9	632		1,26	503	33,5	1
958	24	49,5	M	white	Europe		26,38	0	1a	6	A6	13/02/2006	238	26	1	1	21	111908	05/09/2016	20/02/2017	0	0	0	0	1	1	0	0	0	0	0	0	0	0	0	0	0	0	1	05/09/2016	54	86	0,9	596	27,1	0,61	983	44,7	0
1039	12	55,8	M	white	Europe		31,34	0	1a	8	A5	10/01/2003	240	23	0	1	20,2	2343186	01/06/2015	24/08/2015	0	0	0	1	1	0	0	0	0	0	0	0	0	0	0	0	0	0	1	01/06/2015	52	57	0,9	501	35,8				1
1045	12	53,0	M	white	Europe		33,31	0	1a			14/11/2008	230	24	0	1	5,9	98047	24/05/2016	17/08/2016	0	0	0	0	1	1	0	0	0	0	0	0	0	0	0	0	0	0	0	17/05/2016	52	44	40	829	30,7				1
1100	24	53,2	M	white	Europe		35,32	0	1a	7	A5	09/12/2009	109	23	1	1	12,2	53829	06/05/2015	29/07/2015	0	0	0	1	1	0	0	0	0	0	0	0	0	0	0	0	0	0	0	06/05/2015	43	47	0,9	409	29,2	0,58	679	48,5	1
1133	24	51,0	M	white	Europe		28,66	0	1a	6	A6	06/10/1995	280	26	0	1	21,3	1300630	18/08/2015	02/02/2016	0	0	1	0	0	0	0	0	0	0	0	0	0	1	1	1	0	0	1	26/06/2015	30	29	39	1152	34,9	0,8			1
1153	24	55,1	F	white	Europe		34,48	0	1a	7	A5	13/04/1999	147	27	0	1	11	66991	22/09/2015	15/12/2015	0	0	1	0	0	0	0	0	0	0	0	0	0	1	1	1	0	0	1	22/09/2015	108	99	0,9	774	35,2	1,22	636	28,9	1
1178	24	55,8	F	white	Europe		24,68	0	4c,4d	7	A5	21/09/2006	31	24	1	1	16,9	314694	22/06/2015	14/12/2015	0	0	0	0	1	1	0	0	0	0	0	0	0	0	0	0	0	0	1	22/06/2015	73	79	0,9	465	20,2				0
1207	24	50,8	F	white	Europe		33,44	0	2b	6	A5	30/11/2010	119	28	0	1	25,4	23	09/03/2015	17/08/2015	0	0	0	0	1	0	0	0	0	0	0	0	0	0	0	0	0	0	1	02/03/2015	30	28	0,9	544	30,2	0,63	859	47,7	0
1246	24	54,1	F	white	Europe		32,46	0	3a			07/04/1997	348	22	1	1	5,5	448745	24/11/2015	10/05/2016	0	0	0	0	1	0	0	0	0	0	0	0	0	0	0	0	0	0	1	24/11/2015	96	63	0,9	680	48,6	1,19	573	40,9	1
1279	12	50,2	F	white	Europe		32,45	0	1a	7	A5	13/09/1995	63	24	1	1	10,2	9791	22/04/2015	14/07/2015	0	0	0	1	1	0	0	0	0	0	0	0	0	0	0	0	0	0	1	22/04/2015	41	31	0,9	530		0,89	594	37,1	1
1318	12	51,5	F	white	Europe		25,65	0	4c			25/03/1997	176	26	1	1	3	4686426	21/02/2018	16/05/2018	0	0	0	0	1	0	0	0	0	1	0	0	0	0	0	0	0	0	0	21/02/2018	30	12	0,9	734	30,6	0,51	1442	60,1	0
1319	12	54,5	F	white	Europe		32,31	0	3a			04/02/2004	43	23	1	1	6,3	200804	16/04/2018	09/07/2018	0	0	0	0	1	0	0	0	0	1	0	0	0	0	0	0	0	0	0	16/04/2018	49	46	39						0
1330	12	57,7	M	white	Europe		32,50	0	1c	6	A5	22/01/1997	450	23	1	1	7,3	555678	02/10/2017	25/12/2017	0	0	0	0	1	0	0	0	0	1	0	0	0	0	0	0	0	0	0	02/10/2017	63	43	0,9	1615	55,7	2,77	583	20,1	0
1340	12	58,0	F	white	Europe		32,57	0	4c,4d	6	A5	18/06/1997	324	22	1	1	7,8	2376017	17/01/2018	11/04/2018	0	0	0	0	1	0	0	0	0	1	0	0	0	0	0	0	0	0	0	17/01/2018	22	30	0,9	806	25,2	0,52	1552	48,5	0
1370	12	55,9	F	white	Europe		35,26	0	3a			05/05/2006	155	22	1	1	4,3	85514	27/11/2017	19/02/2018	0	0	0	0	1	0	0	0	0	1	0	0	0	0	0	0	0	0	0	27/11/2017	125	84	0,9	666	37	1,67	400	22,2	0
1393	12	55,7	M	white	Europe		35,34	0	3a			06/07/2005	130	26	0	1	5,9	64624	03/08/2016	26/10/2016	0	0	0	0	1	0	0	0	1	0	0	0	0	0	0	0	0	0	1	03/08/2016	91	57	0,9	1283	41,4	1,16	1110	35,8	0
1428	24	50,7	M	white	Europe		33,91	0	3a	9	A5	24/12/2002	200	27	0	1	26,3	79137	18/03/2015	02/09/2015	0	0	0	0	1	0	0	0	0	0	0	0	0	0	0	0	0	0	1	18/03/2015	159	109	0,9	470	29,4	0,6	784	49	0
1448	12	53,2	M	white	Europe		31,29	0	1a			22/02/1996	281	28	1	1	8,4	732825	13/12/2017	07/03/2018	0	0	0	0	1	0	0	0	0	1	0	0	0	0	0	0	0	0	1	13/12/2017	229	113	0,9	603	43,1	2,6	232	16,6	0
1467	12	62,2	M	white	Europe		33,44	0	1a			14/02/1997	21	26	1	1	9,2	730352	02/05/2018	25/07/2018	0	0	0	0	1	0	0	0	0	1	0	0	0	0	0	0	0	0	0	02/05/2018	24	27	0,9	377	31,4	0,84	446	37,2	0
1470	12	60,5	M	white	Europe		34,66	0	1c	8	A5	29/11/2001	136	26	1	1	24,5	646674	02/05/2018	24/07/2018	0	0	0	0	0	0	0	0	0	0	0	1	1	0	0	0	0	0	0	02/05/2018	296	196	0,9	612	20,4	0,59	1038	34,6	1
1476	12	53,9	M	white	Europe		30,36	0	2a	9	B6	15/05/1997	125	25	1	1	8,4	172883	01/04/2015	23/06/2015	0	0	0	0	1	0	0	0	0	0	0	0	0	0	0	0	0	0	1	01/04/2015	29	21	0,9	804	26,8				0
1481	12	55,3	M	white	Europe		35,64	0	1a			18/12/2006	245	24	0	1	5,7	1208531	22/11/2017	14/02/2018	0	0	0	0	1	0	0	0	0	1	0	0	0	0	0	0	0	0	1	22/11/2017	43	41	0,9	422	17,6	0,38	1123	46,8	0
1497	24	53,4	M	white	Europe		34,51	0	3a	6	A5	19/02/2009	389	31	1	1	17,3	248148	15/02/2016	01/08/2016	0	0	0	0	1	0	0	0	1	0	0	0	0	0	0	0	0	0	1	15/02/2016	60	53	0,9	823	32,9	1,22	675	27	0
1504	24	52,6	F	white	Europe		34,48	0	1a	10	A5	24/01/2005	168	25	1	1	14,1	535306	11/06/2015	25/11/2015	0	0	0	0	1	0	0	0	1	0	0	0	0	0	0	0	0	0	1	11/06/2015	105	109	0,9	587	32,6	0,91			1
1512	24	53,7	M	white	Europe		33,51	0	1a	11	A6	11/11/1998	27	27	1	1	46,4	13539	08/07/2015	22/12/2015	0	0	0	0	1	1	0	0	0	0	0	0	0	0	0	0	0	0	0	08/07/2015	51	60	0,9	209	23,2	0,63	329	36,6	1
1527	12	55,8	F	white	Europe		32,54	0	4c,4d	1	A	29/06/1998	208	29	0	1	26,4	1297823	04/10/2017	27/12/2017	0	0	0	0	1	0	0	0	0	1	0	0	0	0	0	0	0	0	0	04/10/2017	76	78	0,9	725	45,3	1,8	403	25,2	0
1531	12	55,4	F	white	Europe		32,54	0	4a			08/05/2001	155	18	0	1	6	325819	12/03/2018	04/06/2018	0	0	0	0	1	0	0	0	0	1	0	0	0	0	0	0	0	0	0	12/03/2018	20	27	0,9	785	46,2	1,43	547	32,2	1
1536	12	52,5	F	white	Europe		32,65	0	3a			21/06/2004	206	24	1	1	8,8	3448130	11/04/2018	03/07/2018	0	0	0	0	1	0	0	0	0	1	0	0	0	0	0	0	0	0	0	11/04/2018	200	126	0,9	1052	50,1	1,85	569	27,1	0
1565	24	54,4	M	white	Europe		33,46	0	4d	8	A6	10/08/2011	147	23	0	1	27	2165866	17/06/2015	09/09/2015	0	0	0	0	1	1	0	0	0	0	0	0	0	0	0	0	0	0	1	17/06/2015	82	76	0,9	271	12,9				1
1584	24	54,9	M	white	Europe		23,40	0	1c	8	A5	26/02/1997	276	23	0	1	13,6	929619	01/07/2015	16/12/2015	0	0	0	0	1	0	0	0	1	0	0	0	0	0	0	0	0	0	1	01/07/2015	48	36	39	1291	46,1	1,75			0
1597	24	56,3	M	white	Europe		34,35	0	1a	11	A6	18/02/2009	82	22	0	1	43,7	1242077	01/07/2015	16/12/2015	0	0	0	0	1	1	0	0	0	0	0	0	0	0	0	0	0	0	0	29/06/2015	54	54	0,9	329	25,3	1,98	166	12,8	1
1645	8	58,6	M	white	Europe		34,38	0	4a	6	A5	06/03/1996	1	26	1	1	6,8	1185480	12/02/2018	09/04/2018	0	0	0	0	0	0	0	0	0	0	0	1	1	0	0	0	0	0	0	12/02/2018	57	90	0,9	308	23,7	0,48	642	49,4	1
1647	12	64,6	F	white	Europe		28,08	0	1a			06/03/2006	154	26	1	1	9,3	205524	23/05/2018	17/08/2018	0	0	0	0	1	0	0	0	0	1	0	0	0	0	0	0	0	0	0	23/05/2018	89	51	0,9	483	30,2	1,01	478	29,9	0
1654	12	53,5	M	white	Europe		33,63	0	1a	8	A6	27/01/1997	183	24	1	1	48	2542194	08/11/2017	31/01/2018	0	0	0	0	1	0	0	0	0	1	0	0	0	0	0	0	0	0	1	08/11/2017	66	99	39	1124	51,1	1,74	647	29,4	0
1655	24	54,9	M	white	Europe		35,47	0	3a	12	A6	02/07/2018	41	19	1	1	27,7	284510	11/08/2015	26/01/2016	0	0	0	0	1	0	0	0	1	0	0	0	0	0	0	0	0	0	1	11/08/2015	87	116	0,9	182	14	0,37	494	38	0
1666	12	55,4	M	white	Europe		34,57	0	1b	12	B7	28/08/1996	5	24	0	1	19,5	1626898	22/04/2015	13/07/2015	0	0	0	1	1	0	0	0	0	0	0	0	0	0	0	0	0	0	1	22/04/2015	59	80	39	722	34,4	0,79	914	43,5	1
1667	24	54,3	M	white	Europe		35,27	0	3a	9	A6	06/12/2010	210	27	0	1	17,8	574658	27/01/2016	13/07/2016	0	0	0	0	1	0	0	0	1	0	0	0	0	0	0	0	0	0	1	25/01/2016	155	87	0,9	684	38	0,88			1
1681	24	53,5	M	white	Europe		32,09	0	1b	7	A5	15/05/2001	129	23	1	1	34,8	418221	09/06/2016	24/09/2016	0	0	0	0	1	1	0	0	0	0	0	0	0	0	0	0	0	0	1	09/06/2016	123	135	0,9	1043	28,2	0,79	1321	35,7	0
1697	8	56,7	M	white	Europe		34,32	0	1a			05/10/2004	305	15	1	1	4,8	2124867	26/02/2018	23/04/2018	0	0	0	0	0	0	0	0	0	0	0	1	1	0	0	0	0	0	0	26/02/2018	39	29	0,9	955	38,2	0,9	1058	42,3	1
1730	12	59,5	F	white	Europe		25,13	0	1a			26/04/1994	197	25	1	1	5	224499	05/02/2018	30/04/2018	0	0	0	0	0	0	1	1	0	0	0	0	0	0	0	0	0	0	0	05/02/2018	36	36	0,9	498	45,3	1,46	341	31	0
1756	12	49,9	M	white	Europe		26,16	0	1b	7	A5	03/09/2007	128	15	0	1	20	1276711	14/04/2015	07/07/2015	0	0	0	1	1	0	0	0	0	0	0	0	0	0	0	0	0	0	1	14/04/2015	163	152	0,9	866	23,4	0,79			1
1763	12	61,3	M	white	Europe		34,37	0	3a			11/06/1997	96	22	0	1	8,1	474075	11/04/2018	03/07/2018	0	0	0	0	1	0	0	0	0	1	0	0	0	0	0	0	0	0	0	11/04/2018	87	68	0,9	924	30,8	0,54	1707	56,9	0
1834	12	53,8	F	white	Europe		33,65	0	4a			07/01/1999	144	28	1	1	5,4	113037	16/05/2018	07/08/2018	0	0	0	0	1	0	0	0	0	1	0	0	0	0	0	0	0	0	0	16/05/2018	26	40	0,9	1251					0
1862	12	44,6	F	white	Europe		30,42	0	1a	7	A6	17/01/2002	34	26	0	1	49,7	287874	27/05/2015	19/08/2015	0	0	0	1	1	0	0	0	0	0	0	0	0	0	0	0	0	0	0	27/05/2015	70	83	0,9	278		0,55	506	33,7	1
1886	12	58,3	M	white	Europe		34,60	0	1a			26/06/1997	149	28	1	1	6,3	1081139	11/09/2017	04/12/2017	0	0	0	0	0	0	1	1	0	0	0	0	0	0	0	0	0	0	1	11/09/2017	159	129	0,9	434	21,7	0,68	634	31,7	1
1898	24	53,0	F	white	Europe		35,33	0	1b	6	A5	20/04/2007	103	14	1	1	10,8	1367035	10/02/2016	27/07/2016	0	0	0	0	1	1	0	0	0	0	0	0	0	0	0	0	0	0	1	27/01/2016	143	125	0,9	301	21,5	0,59	514	36,7	0
1907	12	50,3	M	white	Europe		30,27	0	3a			28/06/1996	206	27	1	1	11,5	191115	14/09/2016	21/12/2016	0	0	0	0	1	0	0	0	1	0	0	0	0	0	0	0	0	0	1	10/09/2016	109	78	39	948	41,2	1,63	582	25,3	0
1938	24	53,9	F	white	Europe		36,48	0	1a	7	A5	10/04/2006	188	21	1	1	35,8	1587555	11/11/2015	26/04/2016	0	0	0	0	1	1	0	0	0	0	0	0	0	0	0	0	0	0	1	11/11/2015	82	68	0,9	443	29,5	0,75	587	39,1	0
1949	8	60,2	M	white	Europe		27,64	0	4c,4d			26/07/1999	25	23	1	1	7,6	501867	11/12/2017	05/02/2018	0	0	0	0	0	0	0	0	0	0	0	1	1	0	0	0	0	0	0	11/12/2017	96	54	0,9	405	23,8	0,56	723	42,5	0
1961	8	48,6	F	white	Europe		28,59	0	1a			13/11/1996	29	22	1	1	4,4	646674	18/04/2018	12/06/2018	0	0	0	0	0	0	0	0	0	0	0	1	1	0	0	0	0	0	0	18/04/2018	35	33	0,9	698	38,8	1,45	482	26,8	1
1986	12	53,3	F	white	Europe		32,08	0	1c			14/02/1995	267	27	1	1	6,1	486830	18/04/2018	10/07/2018	0	0	0	0	1	0	0	0	0	1	0	0	0	0	0	0	0	0	0	18/04/2018	121	72	0,9	1190	49,6	1,39	857	35,7	0
2001	12	55,6	M	white	Europe ovest		32,29	9	1b			15/05/2000	12	28	1	1	6,1	879569	08/11/2017	30/01/2018	0	0	0	0	1	0	0	0	0	1	0	0	0	0	0	0	0	0	0	08/11/2017	60	50	0,9	605	35,6				1
2022	24	49,6	M	white	Europe		29,41	0	3a	6	A5	16/06/1998	48	22	1	1	57,1	102918	25/05/2015	09/11/2015	0	0	0	0	1	0	0	0	1	0	0	0	0	0	0	0	0	0	1	25/05/2015	157	131	0,9	586	27,9	0,58	1008	48	1
2033	12	61,0	F	white	Europe		25,40	0	4a			04/11/2003	321	22	1	1	10,9	269670	15/05/2018	08/08/2018	0	0	0	0	1	0	0	0	0	1	0	0	0	0	0	0	0	0	0	15/05/2018	55	57	0,9	896		0,87	1030	35,5	0
2036	24	53,0	M	white	Europe		30,36	0	3a	12	B7	13/10/2006	24	13	1	1	13,3	160	26/05/2015	09/11/2015	0	0	0	0	1	0	0	0	1	0	0	0	0	0	0	0	0	0	1	26/05/2015	14	22	0,9	165	20,6	0,39	424	53	1
2063	24	47,5	M	white	Europe		32,42	0	1a	7	A5	26/02/1997	74	28	1	1	20,9	2901016	25/01/2016	11/07/2016	1	0	1	0	0	0	0	0	0	0	0	0	0	1	1	1	0	0	1	25/01/2016	67	41	0,9	608	21,7	0,42	1462	52,2	0
2072	12	58,0	F	white	Europe		33,53	0	3a			03/03/1997	74	22	1	1	8,6	1615747	06/09/2017	29/11/2017	0	0	0	0	1	0	0	0	0	1	0	0	0	0	0	0	0	0	0	06/09/2017	94	72	0,9	850	34	0,75	1133	45,3	0
2080	24	47,3	M	white	Europe		22,20	0	3a	6	A5	31/03/2007	250	22	1	1	19	157751	20/06/2016	05/12/2016	1	0	0	0	1	0	0	0	1	0	0	0	0	0	0	0	0	0	1	20/06/2016	101	72	0,9	891	29,7				0
2098	24	53,1	M	white	Europe		32,46	0	3a	12	A6	09/12/1996	286	21	0	1	41,9	112465	26/03/2015	09/09/2015	0	0	0	0	1	0	0	0	0	0	0	0	0	0	0	0	0	0	1	26/03/2015	219	181	0,9	829	30,7	0,64			0
2113	12	61,7	M	white	Europe		27,48	0	1a			14/07/1997	183	25	1	1	12,6	2022246	24/01/2018	16/04/2018	0	0	0	0	1	0	0	0	0	1	0	0	0	0	0	0	0	0	0	24/01/2018	47	43	0,9	603	23,2	0,55	1092	42	1
2127	8	61,1	M	white	Europe		27,23	9	1a			28/05/2004	402	24	1	1	5,6	1038475	14/03/2018	09/05/2018	0	0	0	0	0	0	0	0	0	0	0	1	1	0	0	0	0	0	0	14/03/2018	41	40	0,9	776	38,8	1,22	636	31,8	1
2165	24	54,0	M	white	Europe		34,15	0	1b	9	A5	07/05/2010	3	20	1	1	14,4	366652	13/03/2017	28/08/2017	0	0	0	0	1	1	0	0	0	0	0	0	0	0	0	0	0	0	0	13/03/2017	37	35	0,9	200	18,2	0,34	595	54,1	0
2174	8	52,1	M	white	Europe		22,01	9	4d			12/06/2009	402	20	0	1	4,5	427396	11/12/2017	05/02/2018	0	0	0	0	0	0	0	0	0	0	0	1	1	0	0	0	0	0	0	11/12/2017	47	34	0,9	887	40,3	1,45	612	27,8	0
2185	12	61,7	F	white	Europe		34,34	0	1a	7	A5	20/06/1998	176	20	1	1	28,8	414860	22/04/2015	15/07/2015	0	0	0	1	1	0	0	0	0	0	0	0	0	0	0	0	0	0	1	22/04/2015	44	60	0,9	655	46,8				0
2213	12	51,7	M	white	Europe		22,05	0	4a	7		15/10/1997	2	22	1	1	7,1	22315	07/03/2018	31/05/2018	0	0	0	0	1	0	0	0	0	1	0	0	0	0	0	0	0	0	0	07/03/2018	82	46	0,9	1480	36,1	1,6	927	22,6	0
2232	8	47,9	M	white	Europe		25,04	0	4d	6		30/06/2003	432	21	0	1	4,7	747929	21/05/2018	17/07/2018	0	0	0	0	0	0	0	0	0	0	0	1	1	0	0	0	0	0	0	21/05/2018	42	27	0,9	1131	51,4	2,28	495	22,5	0
2253	12	52,9	M	white	Europe		25,55	0	1a	7	A5	29/01/2009	265	22	0	1	9,8	1720378	22/07/2015	14/10/2015	0	0	1	0	0	0	0	0	0	0	0	0	0	1	1	1	0	0	1	22/07/2015	69	50	0,9	587	36,7	1,05	562	35,1	1
2259	24	55,3	M	white	Europe		34,23	0	3a	7	A5	04/04/2001	421	23	0	1	17,3	659239	30/03/2015	14/10/2015	0	0	0	0	1	0	0	0	0	0	0	0	0	0	0	0	0	0	1	30/03/2015	188	118	0,9	823		1,27	646	28,1	0
2263	12	48,1	F	white	Europe		32,39	0	3a	7	A5	12/03/2007	8	23	0	1	11,9	197423	28/12/2016	22/03/2017	0	0	0	0	1	0	0	0	1	0	0	0	0	0	0	0	0	0	1	28/12/2016	91	66	0,9	1201	30,8	0,68	1759	45,1	1
2307	12	57,1	F	white	Europe		22,39	9	3			15/06/1998	157	21	0	1	5,5	120534	31/01/2018	25/04/2018	0	0	0	0	1	0	0	0	0	1	0	0	0	0	0	0	0	0	0	31/01/2018	89	60	39	510	36,4	1,17	435	31,1	0
2309	12	51,7	M	white	Europe		21,49	0	1a	9	A5	17/08/1998	52	21	0	1	15,9	725168	01/06/2015	23/08/2015	0	0	0	1	1	0	0	0	0	0	0	0	0	0	0	0	0	0	1	01/06/2015	60	44	0,9	515	30,3	0,81	636	37,4	1
2334	12	56,1	M	white	Europe		33,39	9	4a			27/04/2007	219	21	1	1	7,7	464476	14/03/2018	06/06/2018	0	0	0	0	1	0	0	0	0	1	0	0	0	0	0	0	0	0	0	14/03/2018	51	28	0,9	561	37,4	1,13	497	33,1	0
2335	24	56,3	M	white	Europe	26/07/2017	32,35	0	4	12	A6	01/10/2012	42	20	0	1	35,3	1151528	16/06/2015	30/11/2015	0	0	0	0	1	1	0	0	0	0	0	0	0	0	0	0	0	0	1	16/06/2015	40	34	0,9	155	19,4	0,49	320	40	0
2345	24	54,1	F	white	Europe		22,61	0	4d	7	A5	24/03/2005	209	21	1	1	31,6	90771	30/03/2015	14/09/2015	0	0	0	0	1	0	0	0	0	0	0	0	0	0	0	0	0	0	1	30/03/2015	48	75	0,9	497		1,61	176	17,6	0
2348	24	48,1	F	white	Europe		32,48	0	1b	10	A5	13/02/2007	190	29	1	1	16	75842	18/05/2016	02/11/2016	0	0	0	0	1	1	0	0	0	0	0	0	0	0	0	0	0	0	0	18/05/2016	96	127	0,9	332	23,7	0,37	899	64,2	0
2362	12	51,2	M	white	western Europe		32,38	0	3a	7	A5	01/06/1996	25	22	0	1	5,4	281344	21/06/2017	13/09/2017	0	0	0	0	1	0	0	0	0	1	0	0	0	0	0	0	0	0	1	21/06/2017	45	37	0,9	900	37,5	1,13	799	33,3	1
2402	12	53,6	M	white	Europe		34,51	0	4a	13	B7	02/02/1998	170	25	0	1	7	3873668	09/10/2017	03/01/2018	0	0	0	0	1	0	0	0	0	1	0	0	0	0	0	0	0	0	0	09/10/2017	18	26	39	1240	31,8	0,73	1697	43,5	0
2436	12	53,9	M	white	Europe		36,50	0	3a	6	A5	24/10/2008	384	25	1	1	8,7	1173199	06/09/2017	29/11/2017	0	0	0	0	1	0	0	0	0	1	0	0	0	0	0	0	0	0	1	06/09/2017	92	59	39	777	35,3	1,26	618	28,1	0
2438	12	57,5	M	white	Europe		20,11	1	1a			26/02/1999	77	20	1	1	4,3	2070660	06/11/2017	29/01/2018	0	0	0	0	1	0	0	0	0	1	0	0	0	0	0	0	0	0	0	06/11/2017	58	29	0,9	865	34,6	0,79	1095	43,8	0
2478	12	52,3	M	white	Europe		35,34	0	1a	6	A5	05/07/2007	250	29	0	1	21,6	2746131	19/05/2015	11/08/2015	0	0	0	1	1	0	0	0	0	0	0	0	0	0	0	0	0	0	1	19/05/2015	124	99	0,9	813	27,1	0,56	1440	48	1
2516	8	53,0	F	white	Europe		32,66	0	1a			05/12/1996	80	25	1	1	6,1	493964	09/05/2018	04/07/2018	0	0	0	0	0	0	0	0	0	0	0	1	1	0	0	0	0	0	0	09/05/2018	70	48	0,9	751	22,1	0,64	1176	34,6	0
2551	12	56,2	M	white	Europe		19,89	1	1a	7	A5	27/09/1999	111	20	1	1	12	1279383	17/06/2015	08/09/2015	0	0	0	1	1	0	0	0	0	0	0	0	0	0	0	0	0	0	1	17/06/2015	159	61	0,9	1240	40	1,32	942	30,4	0
2557	12	48,8	M	white	Europe		30,75	0	1b	7	A5	29/09/1998	49	20	1	1	11,3	399826	12/07/2016	04/10/2016	0	0	1	0	0	0	0	0	0	0	0	0	0	1	1	1	0	0	0	12/07/2016	106	91	39	506	15,8	0,23	2163	67,6	0
2565	12	72,2	F	white	Europe		20,76	0	2a	6	A5	29/09/1998	54	21	1	1	10,5	292617	27/04/2016	20/07/2016	0	0	0	0	1	0	0	0	1	0	0	0	0	0	0	0	0	0	0	27/04/2016	33	43	0,9	838	39,9	1,12	750	35,7	1
2595	12	59,7	M	white	Europe		33,02	0	3a			13/03/2007	196	29	1	1	5,3	3145502	16/04/2018	10/07/2018	0	0	0	0	1	0	0	0	0	1	0	0	0	0	0	0	0	0	0	16/04/2018	64	47	0,9	731	25,2	0,53	1392	48	1
2644	12	51,2	M	white	Europe		30,99	1	1a			01/04/2006	293	23	1	1	8,9	1173199	04/09/2017	27/11/2017	0	0	0	0	0	0	1	1	0	0	0	0	0	0	0	0	0	0	1	04/09/2017	80	40	0,9	406	20,3	0,47	864	43,2	0
2731	8	60,6	M	white	Europe		20,06	0	4c,4d	13	A5	30/07/1999	194	20	1	1	10	887741	28/02/2018	25/04/2018	0	0	0	0	0	0	0	0	0	0	0	1	1	0	0	0	0	0	0	28/02/2018	30	34	0,9	530	44,2	1,31	404	33,7	0
2772	12	58,8	F	white	Europe		33,52	0	3a			24/12/2007	180	26	1	1	3,6	1418842	06/06/2017	28/08/2017	0	0	0	0	1	0	0	0	0	1	0	0	0	0	0	0	0	0	1	06/06/2017	43	48	39	568	29,9	0,53	1062	55,9	1
2783	12	52,9	F	white	Europe		33,52	9	1a			04/09/2007	67	16	1	1	7,2	127930	15/11/2017	07/02/2018	0	0	0	0	1	0	0	0	0	1	0	0	0	0	0	0	0	0	0	15/11/2017	51	50	0,9	362	45,2	1,6	226	28,2	0
2803	24	51,2	M	white	Europe		32,59	0	1b	8	A	06/08/1996	1	26	0	1	19,4	1714865	01/03/2016	16/08/2016	0	0	0	0	1	1	0	0	0	0	0	0	0	0	0	0	0	0	1	01/03/2016	123	70	0,9	382	23,9	0,39	990	61,9	0
2810	12	56,4	F	white	Europe		34,00	0	1c	7	A5	16/01/2003	5	23	0	1	11,7	1661786	05/12/2016	27/02/2017	0	0	0	0	1	1	0	0	0	0	0	0	0	0	0	0	0	0	1	05/12/2016	79	77	0,9	439	19,1	0,33			0
2822	12	53,4	F	white	Europe		24,04	0	3a			21/01/2004	337	22	1	1	5,9	24569	11/09/2017	04/12/2017	0	0	0	0	1	0	0	0	0	1	0	0	0	0	0	0	0	0	0	11/09/2017	96	55	0,9	884	44,2	1,47	602	30,1	0
2832	12	54,1	M	white	Europe		23,53	0	3a			16/11/2000	272	23	1	1	8,2	3401426	09/04/2018	02/07/2018	0	0	0	0	1	0	0	0	0	1	0	0	0	0	0	0	0	0	1	09/04/2018	281	179	0,9	623	32,8	0,79	787	41,4	0
2863	12	48,0	M	white	Europe		26,64	0	2c			19/09/1997	282	24	1	1	7,1	58226	27/07/2016	19/10/2016	0	0	0	0	1	0	0	0	0	0	0	0	0	0	0	0	0	0	1	27/07/2016	25	20	39	792	36	0,96	827	37,6	0
2893	12	54,2	M	white	Europe		35,27	1	4	7	A5	18/03/1998	112	26	1	1	11	313627	20/04/2016	12/07/2016	0	0	0	0	0	0	0	0	0	0	0	0	0	1	1	1	0	0	1	20/04/2016	52	43	39	473	22,5	0,4	1176	56	1
2903	12	52,9	F	white	Europe		32,34	0	1a	8		04/10/1996	56	23	1	1	4,9	1062	24/01/2018	17/04/2018	0	0	0	0	1	0	0	0	0	1	0	0	0	0	0	0	0	0	0	24/01/2018	23	21	0,9	772	42,9	1,93	400	22,2	1
2917	8	60,7	M	white	Europe		34,21	0	1a	7	A5	04/05/2000	397	23	1	1	7,7	388172	13/12/2017	07/02/2018	0	0	0	0	0	0	0	0	0	0	0	1	1	0	0	0	0	0	0	13/12/2017	38	33	0,9	959	24,6	0,44	2204	56,5	0
3026	12	51,7	M	white	Europe		28,77	0	1b	8	A6	30/07/1997	120	22	0	1	35,3	457183	06/05/2015	29/07/2015	0	0	0	1	1	0	0	0	0	0	0	0	0	0	0	0	0	0	1	06/05/2015	83	73	39	648	36	1,41	446	27,9	1
3136	12	43,3	M	white	Europe		19,87	9	3a			23/03/2004	137	15	1	1	10,4	6210514	26/04/2017	19/07/2017	0	0	0	0	1	0	0	0	1	0	0	0	0	0	0	0	0	0	1	26/04/2017	173	146	0,9	571	23,8	0,46	1255	52,3	0
3160	24	53,9	F	white	Europe		32,16	0	1a	6	A6	04/05/2006	162	19	0	1	21,1	74973	06/04/2016	21/09/2016	1	0	0	0	1	1	0	0	0	0	0	0	0	0	0	0	0	0	1	06/04/2016	81	87	0,9	1290	40,3	1,5	858	26,8	1
3220	16	55,9	F	white	Europe		27,53	0	4a			05/11/2001	153	27	1	1	5,1	7323898	13/09/2017	03/01/2018	0	0	0	0	0	0	1	1	0	0	0	0	0	0	0	0	0	0	1	13/09/2017	50	40	0,9	768	30,7	0,65	1173	46,9	0
3295	12	52,5	M	white	Europe		32,48	0	4a	7	A5	27/03/1998	88	26	1	1	10,1	6124	08/06/2015	31/08/2015	0	0	0	1	1	0	0	0	0	0	0	0	0	0	0	0	0	0	1	08/06/2015	34	26	0,9	629	24,2	0,79	793	30,5	0
3319	24	51,4	M	white	Europe		22,95	0	1a	7	A5	19/07/2006	50	18	1	1	14,6	277943	20/07/2015	04/01/2016	1	0	0	0	1	1	0	0	0	0	0	0	0	0	0	0	0	0	1	20/07/2015	41	28	47	227	20,6	0,43	527	47,9	0
3350	12	52,4	M	white	Europe		19,23	0	1a			27/08/2007	367	19	1	1	7,8	500038	13/09/2017	06/12/2017	0	0	0	0	0	0	1	1	0	0	0	0	0	0	0	0	0	0	1	13/09/2017	298	165	0,9	674	29,3	0,75	895	38,9	1
3363	12	52,9	M	white	Europe		32,50	9	4a	6	A6	15/10/1996	3	22	0	1	14,3	2400573	26/05/2015	17/08/2015	0	0	0	1	1	0	0	0	0	0	0	0	0	0	0	0	0	0	1	26/05/2015	60	50	0,9	695	38,6	0,93	747	41,5	1
3536	12	58,9	M	white	Europe		32,32	0	1a			07/07/1997	77	31	0	1	6	4928934	28/05/2018	20/08/2018	0	0	0	0	1	0	0	0	0	1	0	0	0	0	0	0	0	0	0	28/05/2018	39	34	0,9	289	15,2	0,34	861	45,3	0
3614	24	53,0	M	white	Europe		34,45	0	3a			09/10/2013	60	23	0	1	20,6	1028916	20/05/2015	01/11/2015	0	0	0	0	1	0	0	0	0	0	0	0	0	0	0	0	0	0	1	08/05/2015	36	46	0,9	252	18	0,4	634	45,3	1
3640	24	52,8	M	white	Europe		24,64	0	3a	7	A5	30/06/2003	282	21	0	1	26	1096316	22/07/2015	11/12/2015	0	0	0	0	1	0	0	0	1	0	0	0	0	0	0	0	0	0	1	20/07/2015	82	64	0,9	1147	37	1,33	865	27,9	0
3646	12	55,5	F	white	Europe		32,04	0	4d			22/10/2007	75	23	1	1	11,4	161196	22/11/2017	13/02/2018	0	0	0	0	0	0	1	1	0	0	0	0	0	0	0	0	0	0	0	22/11/2017	47	34	39	700	25	0,48	1456	52	1
3647	8	61,2	M	white	Europe		29,17	0	4c,4d			11/11/1998	260	21	1	1	5,3	1740994	07/02/2018	03/04/2018	0	0	0	0	0	0	0	0	0	0	0	1	1	0	0	0	0	0	0	07/02/2018	55	43	0,9	662	44,1	1,31	506	33,7	0
3691	12	53,7	M	white	Europe		21,38	0	3a			02/06/1998	218	21	1	1	3,6	638058	05/07/2017	27/09/2017	0	0	0	0	1	0	0	0	0	1	0	0	0	0	0	0	0	0	1	05/07/2017	58	77	0,9	568	22,7	0,47	1215	48,6	1
3710	8	54,8	F	white	Europe		32,26	0	1c			07/11/2005	16	30	1	1	6,6	1129532	20/12/2017	13/02/2018	0	0	0	0	0	0	0	0	0	0	0	1	1	0	0	0	0	0	0	20/12/2017	80	65	0,9	610	33,9	1,09	558	31	0
3734	8	54,2	F	white	Europe		21,40	0	3a			26/01/2008	195	21	1	1	7,6	5568971	14/02/2018	11/04/2018	0	0	0	0	0	0	0	0	0	0	0	1	1	0	0	0	0	0	0	14/02/2018	74	65	0,9	676	33,8	0,66	1020	51	1
3738	24	55,1	F	white	Europe	13/03/2017	33,18	0	1a	9	A5	20/10/2016	56	18	0	1	27,7	1022844	05/11/2015	05/12/2015	0	0	1	0	0	0	0	0	0	0	0	0	0	1	1	1	0	0	1	05/11/2015	93	103	39	381	25,4	0,47	807	53,8	1
3810	12	48,8	M	white	Europe		31,55	0	1a			24/02/1997	188	31	0	1	13,6	825655	29/06/2016	21/09/2016	0	0	0	0	1	1	0	0	0	0	0	0	0	0	0	0	0	0	1	03/06/2016	53	32	0,9	424	38,5	0,85	498	45,3	0
3813	12	52,8	F	white	Europe		34,43	0	1a			11/06/2001	117	23	1	1	4	3738956	28/02/2018	23/05/2018	0	0	0	0	1	0	0	0	0	1	0	0	0	0	0	0	0	0	0	28/02/2018	83	73	0,9	838	26,2				0
3853	12	58,4	M	white	Europe		18,14	0	1c			27/06/2000	95	17	1	1	8,5	11883335	12/07/2017	03/10/2017	0	0	0	0	1	0	0	0	0	1	0	0	0	0	0	0	0	0	1	12/07/2017	154	114	0,9	527	25,1	0,61	863	41,1	0
3864	12	51,5	M	white	Europe		34,50	0	1b	6	A5	04/08/2000	71	19	1	1	20,9	1636816	08/07/2015	30/09/2015	0	0	1	0	0	0	0	0	0	0	0	0	0	1	1	1	0	0	1	08/07/2015	156	86	0,9	1480	27,4	1,18			1
3944	12	51,2	M	white	Europe		33,52	0	4a	6	A5	07/07/2006	219	29	0	1	8,1	1518427	05/05/2015	28/07/2015	0	0	0	1	1	0	0	0	0	0	0	0	0	0	0	0	0	0	1	05/05/2015	62	29	0,9	610	33,9	0,79			1
3990	12	53,7	F	white	Europe		29,05	0	3a	7	A5	02/01/1997	115	27	1	1	5,9	680307	17/01/2018	11/04/2018	0	0	0	0	1	0	0	0	0	1	0	0	0	0	0	0	0	0	0	17/01/2018	221	104	0,9	447	29,8	0,6	749	49,9	0
4000	12	53,3	F	white	Europe		22,79	0	4d			03/03/2005	395	19	1	1	5,3	351197	19/03/2018	11/06/2018	0	0	0	0	1	0	0	0	0	1	0	0	0	0	0	0	0	0	0	19/03/2018	59	49	0,9	643	37,8	1,7	379	22,3	0
4062	12	55,8	M	white	Europe		32,92	0	4a	6	A5	22/06/2004	5	18	1	1	4,9	915978	12/02/2018	07/05/2018	0	0	0	0	1	0	0	0	0	1	0	0	0	0	0	0	0	0	0	12/02/2018	27	30	39	563	22,5	0,43	1298	51,9	0
4064	24	51,2	F	white	Europe		33,27	0	3a	7	A5	12/12/2012	312	24	0	1	24,8	399585	31/08/2015	16/02/2016	0	0	0	0	1	0	0	0	1	0	0	0	0	0	0	0	0	0	1	31/08/2015	168	143	0,9	788	31,5	1,07			0
4084	12	49,0	M	white	Europe		34,65	1	1c			11/03/1998	42	20	1	1	10,3	1506219	08/09/2015	02/12/2015	0	0	0	0	1	1	0	0	0	0	0	0	0	0	0	0	0	0	1	08/09/2015	64	56	0,9	739					0
4094	24	61,9	M	white	Europe		18,65	0	3a	6	A5	18/01/2001	97	18	0	1	39,7	37091	03/11/2015	19/04/2016	0	0	0	0	1	0	0	0	1	0	0	0	0	0	0	0	0	0	1	03/11/2015	309	240	0,9	415	16,6	0,23	1768	70,7	0
4116	12	48,1	M	white	Europe		18,81	0	1b			12/03/2010	8	18	1	1	7,7	3481198	13/03/2018	06/06/2018	0	0	0	0	1	0	0	0	0	1	0	0	0	0	0	0	0	0	0	13/03/2018	152	65	0,9	293	18,3	0,32	912	57	1
4118	12	50,2	M		northern Africa		18,67	0	1a			21/05/2013	4	19	1	1	5,5	3503515	11/10/2017	03/01/2018	0	0	0	0	0	0	1	1	0	0	0	0	0	0	0	0	0	0	1	11/10/2017	41	27	39	579	19,3	0,35	1641	54,7	0
4178	12	47,0	M	white	Europe		29,54	0	1c	6	A5	13/07/2015	128	23	1	1	7,4	1981131	14/02/2018	09/05/2018	0	0	0	0	1	0	0	0	0	1	0	0	0	0	0	0	0	0	0	14/02/2018	71	50	0,9	256	18,3	0,37	697	49,8	0
4216	12	45,5	F	white	western Europe		31,22	0	3a	7	A5	05/10/2007	284	25	1	1	10,9	10974	09/10/2017	31/12/2017	0	0	0	0	1	0	0	0	0	1	0	0	0	0	0	0	0	0	0	09/10/2017	25	22	39	601	33,4	1,02	589	32,7	0
4222	12	57,5	M	white	Europe		26,21	0	3a	7	A5	08/09/2009	126	10	1	1	7,4	81134	04/10/2017	29/12/2017	0	0	0	0	1	0	0	0	0	1	0	0	0	0	0	0	0	0	0	04/10/2017	179	190	0,9	673	19,8	0,3	2234	65,7	0
4253	12	57,7	M	white	Europe		36,34	0	4d	10	B7	15/06/2005	282	25	1	1	5,4	2328315	31/01/2018	25/04/2018	0	0	0	0	1	0	0	0	0	1	0	0	0	0	0	0	0	0	0	31/01/2018	75	40	39	750	34,1	0,91	823	37,4	0
4277	12	53,7	M	white	Europe		22,30	0	3a			22/06/2000	136	20	1	1	4,4	18909	25/10/2017	17/01/2018	0	0	0	0	1	0	0	0	0	1	0	0	0	0	0	0	0	0	0	25/10/2017	215	114	0,9	474	27,9	0,82	581	34,2	0
4332	12	52,2	M	white	Europe		20,84	0	1b			16/05/2001	151	18	1	1	12,4	339238	31/08/2015	23/11/2015	0	0	0	1	1	0	0	0	0	0	0	0	0	0	0	0	0	0	1	31/08/2015	58	46	0,9	424	21,2				1
4529	24	55,5	M	white	Europe		18,93	0	3a	6	A5	07/01/2004	81	19	0	1	11,8	89653	14/07/2015	29/12/2015	0	0	0	0	1	0	0	0	1	0	0	0	0	0	0	0	0	0	1	14/07/2015	126	64	39	1028	36,7				0
4603	12	52,5	M	white	Europe		17,72	0	1c			24/11/2005	413	18	0	1	6,3	4278329	23/10/2017	15/01/2018	0	0	0	0	0	0	1	1	0	0	0	0	0	0	0	0	0	0	0	23/10/2017	39	30	0,9	1209	39	1,17	1029	33,2	0
4617	12	52,5	M	white	Europe		34,41	0	3a	6	A5	21/04/2012	462	26	0	1	10,1	2087315	02/02/2016	26/04/2016	0	0	0	0	1	0	0	0	1	0	0	0	0	0	0	0	0	0	1	01/02/2016	230	111	0,9	786	29,1	0,5	1571	58,2	1
4631	12	58,0	F	white	Europe		36,36	0	1a	14	A6	06/05/2002	109	17	1	1	15,5	446060	09/05/2018	31/07/2018	0	0	0	0	1	0	0	0	0	1	0	0	0	0	0	0	0	0	0	09/05/2018	72	80	0,9	498	31,1	0,6	830	51,9	0
4682	12	47,9	M	white	Europe		18,04	1	1c			07/01/2002	64	18	0	1	10,2	1538273	03/06/2015	26/08/2015	0	0	0	1	1	0	0	0	0	0	0	0	0	0	0	0	0	0	1	03/06/2015	37	26	0,9	536	25,5	0,66			1
4726	24	50,4	F	white	Europe	11/06/2019	28,44	0	1b	14	B7	09/09/2005	100	14	1	1	26,6	130	04/08/2016	18/01/2017	0	0	0	0	1	1	0	0	0	0	0	0	0	0	0	0	0	0	0	04/08/2016	44	73	39	199	24,9	0,96	162	27	0
4737	12	54,2	M	white	Europe		17,38	0	4d	8	A5	13/12/2003	95	17	1	1	10,9	153757	04/08/2015	27/10/2015	0	0	0	1	1	0	0	0	0	0	0	0	0	0	0	0	0	0	1	04/08/2015	76	55	0,9	366	22,9	0,43	861	53,8	0
4778	12	52,8	M	white	Europe		35,47	0	4c,4d	8	A5	30/12/2015	169	27	0	1	11,8	56008	07/10/2015	30/12/2015	0	0	0	0	1	1	0	0	0	0	0	0	0	0	0	0	0	0	1	07/10/2015	50	46	0,9	938	46,9	1,55	604	30,2	0
4779	24	48,5	F	white	Europe		35,38	0	1a	10	A6	05/04/2002	50	32	0	1	21,3	46186	15/09/2015	01/03/2016	0	0	0	0	1	1	0	0	0	0	0	0	0	0	0	0	0	0	1	15/09/2015	51	37	0,9	212	23,6	0,52	405	45	0
4806	12	51,3	F	white	Europe ovest		30,89	0	4d			05/09/2006	396	27	1	1	4,3	846067	13/09/2017	28/11/2017	0	0	0	0	1	0	0	0	0	1	0	0	0	0	0	0	0	0	0	13/09/2017	27	33	0,9	1145	45,8	1,3	880	35,2	1
4818	12	52,0	M	white	Europe		119,66	0	1a			05/07/2005	438	14	1	1	4,9	544300	11/10/2017	02/01/2018	0	0	0	0	1	0	0	0	0	1	0	0	0	0	0	0	0	0	0	11/10/2017	44	30	0,9	606	37,9	1,06	574	35,9	0
4829	12	54,3	M	white	Europe		15,59	9	3a	6	A5	13/08/2001	41	15	1	1	10,7	916246	25/05/2016	17/08/2016	0	0	0	0	1	0	0	0	1	0	0	0	0	0	0	0	0	0	1	25/05/2016	70	52	0,9	668	28	0,5	1136	48	1
4878	24	58,6	M	white	Europe		17,00	0	3a	7	A5	16/11/2015	130	13	1	1	24,8	17361	04/05/2015	19/10/2015	0	0	0	0	1	0	0	0	0	0	0	0	0	0	0	0	0	0	1	04/05/2015	59	26	0,9	358	25,6	0,56	636	45,4	1
4960	12	61,8	M	white	Europe		16,30	9	3a			17/10/2003	290	16	1	1	5,2	385556	29/11/2017	21/02/2018	0	0	0	0	1	0	0	0	0	1	0	0	0	0	0	0	0	0	0	29/11/2017	56	52	0,9	599	28,5	1,06	563	26,8	0
4979	12	45,0	M	white	Europe		18,41	0	1a			07/09/2012	204	17	1	1	5,4	2205740	15/11/2017	07/02/2018	0	0	0	0	1	0	0	0	0	1	0	0	0	0	0	0	0	0	0	15/11/2017	106	56	0,9	875	35	1,28	683	27,3	0
4981	12	56,3	M	white	Europe		33,41	0	4d	6	A5	13/09/2014	33	18	1	1	18	364859	04/10/2017	27/12/2017	0	0	0	0	1	0	0	0	0	1	0	0	0	0	0	0	0	0	0	04/10/2017	47	52	0,9	241	14,2	0,26	923	54,3	0
5010	12	57,7	F	white	Europe		31,29	0	4a	11	A6	26/04/2007	395	26	0	1	12,2	1411835	20/12/2017	14/03/2018	0	0	0	0	1	0	0	0	0	1	0	0	0	0	0	0	0	0	0	20/12/2017	95	126	39	1142	24,3	0,44	2604	55,4	0
5026	12	51,6	M	white	Europe		35,43	0	3a			09/12/2005	103	18	0	1	5,6	357926	07/02/2018	02/05/2018	0	0	0	0	1	0	0	0	0	1	0	0	0	0	0	0	0	0	0	07/02/2018	122	67	0,9	571	40,8	1,23	463	33,1	0
5038	12	54,0	M	white	Europe		16,20	0	3a			22/07/2003	200	16	0	1	4,8	246784	29/01/2018	23/04/2018	0	0	0	0	1	0	0	0	0	1	0	0	0	0	0	0	0	0	0	29/01/2018	161	147	0,9	590	45,4	1,34	442	34	0
5107	12	54,7	F	Asian	Asian		32,48	0	3a			05/10/2004	39	15	1	1	10,1	6127453	16/01/2017	10/04/2017	0	0	0	0	1	0	0	0	1	0	0	0	0	0	0	0	0	0	1	16/01/2017	32	32	0,9	389	24,3	0,68	568	35,5	1
5123	24	54,8	M	white	Europe		24,14	0	1a	7	A5	14/06/2005	211	22	0	1	18,8	1881347	09/11/2016	26/04/2017	0	0	0	0	1	1	0	0	0	0	0	0	0	0	0	0	0	0	1	09/11/2016	212	210	0,9	809	31,1	0,83	972	37,4	0
5162	12	61,0	M	white	Europe		15,31	0	1a	8	A5	07/03/2006	280	14	0	1	52,3	1353318	29/04/2015	21/07/2015	0	0	0	1	1	0	0	0	0	0	0	0	0	0	0	0	0	0	1	29/04/2015	55	137	0,9	675	45	1,22	552	36,8	1
5224	12	43,0	M	white	Europe		22,22	0	4a	7	A5	18/06/2011	187	16	0	1	12,2	726985	03/02/2016	27/04/2016	0	0	0	0	1	1	0	0	0	0	0	0	0	0	0	0	0	0	1	03/02/2016	34	20	0,9	523		0,56	939	49,4	0
5247	12	53,5	F	white	Europe		34,33	0	1a	6	A5	27/03/1998	210	28	1	1	3,8	16913	04/04/2018	27/06/2018	0	0	0	0	0	0	1	1	0	0	0	0	0	0	0	0	0	0	0	04/04/2018	42	25	0,9	585	32,5	0,79	740	41,1	0
5251	24	60,5	M	white	Europe		34,26	0	1a	11	B6	27/02/2017	307	13	1	1	72	18509	06/12/2016	22/05/2017	0	0	0	0	1	1	0	0	0	0	0	0	0	0	0	0	0	0	1	06/12/2016	121	150	0,9	417	32,1	0,87	477	36,7	0
5254	12	54,7	M	white	Europe		34,34	0	4a			21/01/2004	306	25	1	1	7,8	836068	24/01/2018	18/04/2018	0	0	0	0	1	0	0	0	0	1	0	0	0	0	0	0	0	0	0	24/01/2018	41	38	39	696	34,8	1,18	590	29,5	0
5256	24	51,0	M	white	Europe		27,70	0	4d	6	A5	19/02/2005	252	22	0	1	14,7	2067951	07/03/2016	22/08/2016	0	0	0	0	0	0	0	0	0	0	0	0	0	1	1	1	0	0	1	07/03/2016	66	40	0,9	1038	41,5	1,57	660	26,4	1
5259	24	72,5	M	white	Europe	02/10/2017	12,65	0	2a	8	A5	16/11/2005	312	10	1	1	15,3	6871553	09/03/2015	24/08/2015	1	0	0	0	1	0	0	0	0	0	0	0	0	0	0	0	0	0	1	09/03/2015	53	38	0,9	672	32				0
5266	12	55,7	M	white	Europe		27,47	0	1a	7	A5	05/05/2011	626	21	0	1	18,8	2956104	06/05/2015	28/07/2015	0	0	0	1	1	0	0	0	0	0	0	0	0	0	0	0	0	0	1	06/05/2015	31	31	0,9	1341	44,7	1,72	780	26	1
5288	8	53,3	M	white	Europe		15,45	0	1a			24/08/2004	209	15	0	1	12,1	4820876	09/05/2018	03/07/2018	0	0	0	0	0	0	0	0	0	0	0	1	1	0	0	0	0	0	0	09/05/2018	26	40	0,9	1683	37,4	0,85	1985	44,1	0
5304	12	54,7	F	white	Europe		34,29	0	1b	6	A5	10/06/2009	363	23	0	1	19,8	633467	15/04/2015	07/07/2015	0	0	0	1	1	0	0	0	0	0	0	0	0	0	0	0	0	0	1	15/04/2015	213	167	0,9	1393	38,7	0,84			1
5320	12	49,6	M	white	Europe		28,65	0	1a	7	A5	11/02/2019	337	23	1	1	11,7	1836538	16/11/2015	08/02/2016	0	0	1	0	0	0	0	0	0	0	0	0	0	1	1	1	0	0	1	16/11/2015	119	88	0,9	812		1,03	789	34,3	1
5370	12	42,3	M	white	Europe		16,54	0	1a			26/01/2010	269	9	1	1	7,6	344471	18/10/2017	10/01/2018	0	0	0	0	1	0	0	0	0	1	0	0	0	0	0	0	0	0	0	18/10/2017	35	22	0,9	748	34	1,21	620	28,2	0
5402	12	50,6	M	white	Europe		28,18	0	4			17/07/2006	371	23	1	1	14	33791	21/06/2017	13/09/2017	0	0	0	0	0	0	1	1	0	0	0	0	0	0	0	0	0	0	1	21/06/2017	329	114	0,9	1173	46,9	1,85	635	25,4	1
5429	12	51,8	M	white	Europe		28,52	0	1a	6	A5	16/04/2002	577	23	0	1	14,1	1768973	01/04/2015	24/06/2015	0	0	0	1	1	0	0	0	0	0	0	0	0	0	0	0	0	0	0	01/04/2015	72	47	0,9	1801	58,1	2,37	760	24,5	1
5451	8	55,1	M	white	Europe		31,37	0	1a	7	A6	21/12/2010	221	20	1	1	7,9	1946435	07/03/2018	02/05/2018	0	0	0	0	0	0	0	0	0	0	0	1	1	0	0	0	0	0	0	07/03/2018	29	29	0,9	628	31,4	1,04	602	30,1	0
5643	24	68,6	M	white	Europe		33,53	1	2a	6	A5	17/03/2009	172	30	1	1	13,6	1440768	01/09/2015	15/02/2016	0	0	0	0	1	0	0	0	0	0	0	0	0	0	0	0	0	0	1	01/09/2015	104	99	0,9	419	13,5	0,23	1820	58,7	0
5674	12	51,0	M	white	Europe		17,50	0	1a			10/04/2002	271	17	1	1	4,3	2525066	17/01/2018	11/04/2018	0	0	0	0	1	0	0	0	0	1	0	0	0	0	0	0	0	0	0	17/01/2018	66	39	0,9	738					1
5706	24	51,6	M	white	Europe		21,66	0	1c	6	A6	19/10/2018	103	20	0	1	17,8	197507	15/07/2015	27/12/2015	0	0	0	0	1	1	0	0	0	0	0	0	0	0	0	0	0	0	1	15/07/2015	43	41	0,9	234	23,4	0,62	377	37,7	1
5712	12	48,5	M	white	Europe		14,89	0	1c			03/10/2005	216	13	1	1	9,3	270147	27/11/2017	19/03/2018	0	0	0	0	0	0	1	1	0	0	0	0	0	0	0	0	0	0	1	27/11/2017	77	56	0,9	930	46,5	1,5	620	31	1
5730	24	56,6	M	white	Europe	21/03/2018	30,77	0	4	6	A5	24/07/2007	209	26	1	1	19,6	3718836	21/07/2015	05/01/2016	0	0	0	0	1	1	0	0	0	0	0	0	0	0	0	0	0	0	1	21/07/2015	112	84	0,9	718	29,9	0,89	806	33,6	0
5731	24	55,1	M	white	Europe	13/11/2017	27,28	0	3a	6	A5	10/03/2010	391	20	0	1	22,3	677560	28/09/2015	14/03/2016	0	0	0	0	1	0	0	0	1	0	0	0	0	0	0	0	0	0	1	28/09/2015	191	199	0,9	1060	46,1	1,32	800	34,8	1
5732	12	56,3	M	white	Europe		32,06	0	4c,4d			27/11/2010	258	29	0	1	5,7	2733976	13/11/2017	05/02/2018	0	0	0	0	1	0	0	0	0	1	0	0	0	0	0	0	0	0	0	13/11/2017	51	31	0,9	778	24,3	0,55	1402	43,8	1
5760	24	58,5	M	white	Europe		33,33	0	4c,4d	7	A5	31/01/2006	320	15	1	1	16,5	1685527	29/09/2015	15/03/2016	0	0	0	0	1	1	0	0	0	0	0	0	0	0	0	0	0	0	1	29/09/2015	49	81	0,9	842	32,4	0,87	972	37,4	0
5763	24	56,7	M	white	Europe		30,93	0	3a	19	B8	30/06/2008	0	12	1	1	24	7118	16/01/2017	03/07/2017	1	0	0	0	1	0	0	0	1	0	0	0	0	0	0	0	0	0	1	16/01/2017	71	118	39	705	28,2	1,12	630	25,2	0
5812	12	56,9	M	white	Europe		14,44	0	1a	6	A	24/12/2005	203	14	0	1	17,8	1407071	19/04/2018	11/07/2018	0	0	0	0	1	0	0	0	0	1	0	0	0	0	0	0	0	0	1	19/04/2018	147	131	0,9	1374	45,8	1,57	873	29,1	1
5833	24	50,0	F	white	Europe		14,03	0	1a	6	A6	22/01/2007	306	11	1	1	13,6	1596276	02/05/2016	14/10/2016	0	0	0	0	1	1	0	0	0	0	0	0	0	0	0	0	0	0	0	02/05/2016	126	106	0,9	1104	50,2	1,92	574	26,1	1
5845	12	46,1	M	white	Europe		14,69	0	1a			31/10/2006	306	12	1	1	7,9	3354140	31/01/2018	02/05/2018	0	0	0	0	1	0	0	0	0	1	0	0	0	0	0	0	0	0	0	31/01/2018	79	52	39	1380	55,2	2,06	670	26,8	0
5848	12	38,3	M	Hispanic	Central America		14,55	0	1a			29/07/2010	247	8	1	1	4	6121781	23/10/2017	15/01/2018	0	0	0	0	1	0	0	0	0	1	0	0	0	0	0	0	0	0	0	23/10/2017	76	37	0,9	1094	45,6	1,35	814	33,9	0
5874	8	52,1	M	white	Europe		14,44	0	1c			04/10/2010	477	11	0	1	4,9	5051450	14/03/2018	09/05/2018	0	0	0	0	0	0	0	0	0	0	0	1	1	0	0	0	0	0	0	14/03/2018	32	35	0,9	944	36,3	0,81	1160	44,6	0
5888	24	57,8	M	white	Europe		34,29	1	3a		A5	02/03/2009	662	31	0	1	22,3	1899948	01/02/2016	18/07/2016	0	0	0	0	1	0	0	0	1	0	0	0	0	0	0	0	0	0	1	01/02/2016	76	54	0,9	1130	47,1	1,21	931	38,8	0
5947	16	61,1	M	white	Europe		17,32	1	3a			15/12/2005	79	13	1	1	3,2	1486505	16/05/2018	05/09/2018	0	0	0	0	0	0	0	0	0	0	0	1	1	0	0	0	0	0	0	15/05/2018	191	115	0,9	392	14,5	0,29	1350	50	0
5957	12	51,2	M	white	Europe		35,16	0	1a	8	A6	14/10/2005	73	20	0	1	36,3	894957	18/03/2015	10/06/2015	0	0	0	1	1	0	0	0	0	0	0	0	0	0	0	0	0	0	1	18/03/2015	303	237	0,9	434		0,76	571	33,6	1
5999	12	62,8	F	white	Europe		15,37	0	4d			07/05/2007	217	12	0	1	5,8	146223	23/05/2018	19/08/2018	0	0	0	0	1	0	0	0	0	1	0	0	0	0	0	0	0	0	0	23/05/2018	37	58	0,9	618	32,5	1,41	439	23,1	0
6006	12	49,3	F	white	Europe		23,19	0	4d			17/01/2004	499	23	1	1	5,5	1495337	14/05/2018	06/08/2018	0	0	0	0	1	0	0	0	0	1	0	0	0	0	0	0	0	0	0	14/05/2018	31	34	0,9	1742	48,4	1,18	1472	40,9	0
6018	24	50,9	F	white	Europe		37,56	0	1a	6	A5	14/01/2000	161	19	0	1	12,2	53224	04/04/2016	27/06/2016	0	0	0	0	1	1	0	0	0	0	0	0	0	0	0	0	0	0	1	04/04/2016	31	49	0,9	399	30,7	0,96	417	32,1	1
6021	12	51,7	M	white	europe		31,64	0	3a	7	A5	21/01/2013	52	13	1	1	10,1	1071281	21/09/2016	14/12/2016	0	0	0	0	1	0	0	0	1	0	0	0	0	0	0	0	0	0	1	21/09/2016	41	35	0,9	238	14	0,25	971	57,1	0
6083	12	52,7	M	white	Europe		20,53	9	3a	7		17/03/2004	51	14	0	1	5,6	38038	21/05/2018	13/08/2018	0	0	0	0	1	0	0	0	0	1	0	0	0	0	0	0	0	0	0	21/05/2018	48	36	0,9	518	37	0,93	556	39,7	0
6102	8	70,1	M	white	Europe		25,74	0	2c			05/06/2009	638	22	1	1	4	3699577	28/03/2018	23/05/2018	0	0	0	0	0	0	0	0	0	0	0	1	1	0	0	0	0	0	0	28/03/2018	21	31	0,9	705	24,3	1,15	612	21,1	1
6163	12	51,1	F	white	Europe		32,33	9	4d	6	A5	11/09/2003	78	21	1	1	6,1	2161457	05/03/2018	28/05/2018	0	0	0	0	1	0	0	0	0	1	0	0	0	0	0	0	0	0	0	05/03/2018	45	46	0,9	677	28,2	0,77	881	36,7	0
6195	8	49,6	M	white	Europe		13,61	0	1a			16/01/2008	277	11	1	1	2,6	3082352	18/04/2018	13/06/2018	0	0	0	0	0	0	0	0	0	0	0	1	1	0	0	0	0	0	0	03/11/2017	36	27	0,9	434	43,4	1,22	357	35,7	0
6251	12	51,2	F	white	europe		28,33	0	1b			18/04/2006	121	20	1	1	3,8	303195	18/10/2017	15/01/2018	0	0	0	0	1	0	0	0	0	1	0	0	0	0	0	0	0	0	0	18/10/2017	23	23	0,9	450	37,5	1,01	444	37	0
6340	12	52,5	M	white	europe		35,48	9	1a			19/02/2009	144	18	0	1	6,5	905706	04/09/2017	27/11/2017	0	0	0	0	1	0	0	0	0	1	0	0	0	0	0	0	0	0	0	04/09/2017	77	27	0,9	771	33,5	0,84	913	39,7	0
6418	12	51,9	F	white	europe		25,71	0	1b			25/06/2007	288	22	1	1	4	426704	25/10/2017	17/01/2018	0	0	0	0	1	0	0	0	0	1	0	0	0	0	0	0	0	0	0	25/10/2017	25	27	0,9	891	40,5	1,13	790	35,9	1
6459	12	48,7	M	white	Europe		27,23	0	2a			10/12/2010	203	27	0	1	4,4	6502509	09/05/2018	01/08/2018	0	0	0	0	1	0	0	0	0	1	0	0	0	0	0	0	0	0	0	09/05/2018	69	36	0,9	608	24,3	0,54	1128	45,1	1
6489	12	45,5	M	white	northern Africa		19,18	0	1a	9	A5	09/07/2007	123	12	1	1	14	11973640	13/04/2015	05/07/2015	0	0	0	1	1	0	0	0	0	0	0	0	0	0	0	0	0	0	1	13/04/2015	227	149	0,9	647	22,3	0,41			1
6538	12	51,0	M	white	Europe		12,93	0	2a			15/05/2012	213	7	1	1	8,3	1782679	28/02/2018	22/05/2018	0	0	0	0	1	0	0	0	0	1	0	0	0	0	0	0	0	0	0	28/02/2018	35	24	0,9	538	23,4	0,48	1122	48,8	1
6541	16	55,2	F	white	europe		34,50	0	4a			26/05/2011	216	24	1	1	5,9	1902780	06/06/2017	26/09/2017	0	0	0	0	0	0	1	1	0	0	0	0	0	0	0	0	0	0	1	06/06/2017	37	37	0,9	752	34,2	1,17	645	29,3	0
6543	12	58,3	M	white	western Europe		34,35	0	1a	9	A5	05/07/2007	122	13	0	1	26,3	99476	06/05/2015	29/07/2015	0	0	0	1	1	0	0	0	0	0	0	0	0	0	0	0	0	0	1	06/05/2015	32	29	0,9	415	14,3	0,54	763	26,3	1
6548	12	58,6	M	white	Europe		12,87	0	1a			23/10/2007	253	11	1	1	5,3	1627190	22/11/2017	14/02/2018	0	0	0	0	1	0	0	0	0	1	0	0	0	0	0	0	0	0	0	22/11/2017	94	57	0,9	766	24,7	0,58	1324	42,7	0
6566	12	48,9	M	white	europe		14,40	0	1b			25/01/2010	167	9	1	1	3,6	1966273	13/12/2017	06/03/2018	0	0	0	0	1	0	0	0	0	1	0	0	0	0	0	0	0	0	0	13/12/2017	67	32	0,9	783	31,3	0,66	1190	47,6	1
6575	8	36,9	F	white	Europe		15,75	0	4d	6		23/01/2014	63	15	1	1	4,9	1470354	19/03/2018	14/05/2018	0	0	0	0	0	0	0	0	0	0	0	1	1	0	0	0	0	0	0	19/03/2018	39	28	0,9	419	27,9	0,79	528	35,2	0
6694	8	62,6	F	white	Europe		12,15	0	4d			16/02/2007	55	12	0	1	4	304343	13/03/2018	08/05/2018	0	0	0	0	0	0	0	0	0	0	0	1	1	0	0	0	0	0	0	13/03/2018	22	26	0,9	559	26,6	0,69	809	38,5	0
6717	12	51,5	M	white	Europe		32,20	9	4a	9	A	02/02/2007	296	12	1	1	12,8	990073	11/04/2018	03/07/2018	0	0	0	0	1	0	0	0	0	1	0	0	0	0	0	0	0	0	0	11/04/2018	34	39	39	712	35,6	1,02	700	35	1
6727	12	37,6	M	white	Europe		12,00	0	4d			03/05/2011	199	8	1	1	4,1	1929657	15/11/2017	06/02/2018	0	0	0	0	1	0	0	0	0	1	0	0	0	0	0	0	0	0	0	15/11/2017	107	43	0,9	695	30,2	0,8	869	37,8	0
6754	12	49,9	M	white	Europe		11,83	0	1a	6	A5	25/11/2009	224	9	1	1	5,3	5100445	17/01/2018	11/04/2018	0	0	0	0	1	0	0	0	0	1	0	0	0	0	0	0	0	0	1	17/01/2018	125	64	0,9	490	30,6	0,64	768	48	0
6813	12	43,6	M	white	Europe		12,31	9	1c			20/04/2009	260	9	1	1	5,4	551859	04/10/2017	22/12/2017	0	0	0	0	0	0	1	1	0	0	0	0	0	0	0	0	0	0	0	04/10/2017	187	73	0,9	714	35,7	0,95	750	37,5	0
6848	12	55,0	F	white	Europe		27,52	0	3a			14/11/2007	211	21	0	1	6,1	1918282	21/02/2018	16/05/2018	0	0	0	0	1	0	0	0	0	1	0	0	0	0	0	0	0	0	0	21/02/2018	302	172	0,9	544	25,9	0,54	1004	47,8	1
6884	12	48,1	M	white	Europe		33,48	0	1a			12/08/2015	370	31	1	1	14	14481890	20/05/2015	11/08/2015	0	0	1	0	0	0	0	0	0	0	0	0	0	1	1	1	0	0	1	20/05/2015	41	35	0,9	483	34,5	0,8	602	43	0
6906	12	36,3	M	white	Europe		11,56	0	1a			26/05/2010	356	9	1	1	10,8	767779	30/11/2016	22/02/2017	0	0	1	0	0	0	0	0	0	0	0	0	0	1	1	1	0	0	1	30/11/2016	194	86	39	798		1,51	529	25,2	1
6938	12	53,8	M	white	Europe	07/03/2019	10,99	0	1a			09/05/2009	262	9	0	1	10,3	1765871	23/06/2015	15/09/2015	1	0	0	1	1	0	0	0	0	0	0	0	0	0	0	0	0	0	1	23/06/2015	50	31	0,9	702	26				1
6971	12	40,5	M	white	Europe		12,97	0	1a			19/07/2013	308	6	1	1	5,1	1416471	22/11/2017	13/02/2018	0	0	0	0	1	0	0	0	0	1	0	0	0	0	0	0	0	0	0	22/11/2017	73	52	0,9	891	33	0,95	934	34,6	1
7020	24	49,8	M	white	Europe		10,85	0	4	7	A5	13/01/2009	133	11	1	1	20,6	1685527	29/07/2015	21/10/2015	0	0	0	0	1	1	0	0	0	0	0	0	0	0	0	0	0	0	1	29/07/2015	57	41	0,9	304	16,9	0,32			1
7066	12	49,3	M	white	Europe		28,50	0	1a			03/09/2008	283	11	1	1	4,8	217038	22/11/2017	13/02/2018	0	0	0	0	0	0	1	1	0	0	0	0	0	0	0	0	0	0	0	22/11/2017	60	38	39	958	45,6	1,29	743	35,4	0
7129	24	51,2	M	white	Europe		12,76	0	3a	7		20/11/2006	81	12	0	1	12	1003291	10/08/2015	25/01/2016	0	0	0	0	1	0	0	0	1	0	0	0	0	0	0	0	0	0	1	10/08/2015	135	101	0,9	416	26	0,65	640	40	1
7255	12	52,5	M	white	Europe		11,32	0	4d	8	A5	17/12/2009	422	9	1	1	14,3	222038	15/07/2015	07/10/2015	0	0	0	0	1	1	0	0	0	0	0	0	0	0	0	0	0	0	1	15/07/2015	127	168	0,9	664	41,5	1,25	531	33,2	0
7356	24	43,6	M	white	Europe		22,05	0	3a	6	A5	22/01/2009	311	22	1	1	18	2230146	02/05/2016	17/10/2016	0	0	1	0	0	0	0	0	0	0	0	0	0	1	1	1	0	0	1	02/05/2016	48	31	0,9	832	29,7	1,29			1
7533	16	55,1	M	white	Europe		22,66	0	1a			22/05/2013	1020	21	0	1	9	5257989	12/03/2018	02/07/2018	0	0	0	0	0	0	1	1	0	0	0	0	0	0	0	0	0	0	1	12/03/2018	78	58	0,9			1,03		42,7	0
7736	12	58,2	M	white	Europe		34,52	0	1c			26/01/2005	24	20	1	1	7,8	3183912	14/05/2018	06/08/2018	0	0	0	0	1	0	0	0	0	1	0	0	0	0	0	0	0	0	0	14/05/2018	38	38	0,9	416	19,8	0,41	1019	48,5	0
7928	12	55,9	M	white	western Europe		30,00	0	3a			25/06/2009	449	29	1	1	6	2593409	18/09/2017	11/12/2017	0	0	0	0	1	0	0	0	0	1	0	0	0	0	0	0	0	0	1	18/09/2017	269	217	0,9	792	37,7	1,05	754	35,9	0
7932	16	52,8	M	white	Europe		11,82	0	1a			15/10/2007	233	11	1	1	7	811033	13/11/2017	05/03/2018	0	0	0	0	0	0	1	1	0	0	0	0	0	0	0	0	0	0	0	13/11/2017	52	34	0,9	848	17,3	0,67	1139	25,3	0
7950	12	42,8	M	white	western Europe		16,46	0	1a			01/07/2009	678	16	1	1	9	2596001	07/08/2017	30/10/2017	1	0	0	0	1	0	0	0	0	1	0	0	0	0	0	0	0	0	1	07/08/2017	185	108	0,9	926	34,3	0,83	1259	25,7	0
8056	8	46,5	M	white	Europe		9,87	0	1a			15/10/2013	303	7	1	1	5,4	4010444	24/01/2018	21/03/2018	0	0	0	0	0	0	0	0	0	0	0	1	1	0	0	0	0	0	0	24/01/2018	63	40	0,9	477	29,8	1,17	1118	41,4	1
8064	12	34,2	M	white	Europe		11,20	0	1a			17/01/2011	344	8	1	1	5,2	1250079	22/11/2017	14/02/2018	0	0	0	0	1	0	0	0	0	1	0	0	0	0	0	0	0	0	0	22/11/2017	161	60	0,9	933	30,1	0,59	406	25,4	0
8138	12	46,6	M	white	Europe		10,11	0	1c			18/03/2011	837	4	1	1	4,4	9506824	20/11/2017	12/02/2018	0	0	0	0	1	0	0	0	0	1	0	0	0	0	0	0	0	0	0	20/11/2017	72	42	39	1210	50,4	1,45		53,8	0
8308	8	42,8	M	white	Europe		9,40	0	2a			30/11/2010	367	8	1	1	3,3	93543	28/03/2018	23/05/2018	0	0	0	0	0	0	0	0	0	0	0	1	1	0	0	0	0	0	0	28/03/2018	67	109	0,9	984	42,8	0,97	833	34,7	0
8420	24	52,6	F	white	Europe		13,49	0	1a	10	A6	18/08/2011	152	13	0	1	39,1	3868544	27/07/2016	11/01/2017	0	0	0	0	1	1	0	0	0	0	0	0	0	0	0	0	0	0	0	27/07/2016	94	108	0,9	186	26,5	2,3	1017	44,2	0
8428	12	37,8	M	white	Europe		9,02	0	1a			15/07/2010	301	9	1	1	4,9	740868	18/10/2017	10/01/2018	0	0	0	0	1	0	0	0	0	1	0	0	0	0	0	0	0	0	0	18/10/2017	72	36	0,9	925	37	0,73	81	11,5	0
8520	12	54,9	M	white	Europe		33,41	0	3a			27/08/2012	195	28	1	1	8,3	42682	28/05/2018	19/08/2018	0	0	0	0	1	0	0	0	0	1	0	0	0	0	0	0	0	0	0	28/05/2018	74	45	49	666	33,3	0,82			0
8550	24	52,5	M	white	Europe		20,50	0	1a	11	A6	08/06/2012	692	27	1	1	69,1	367047	09/03/2016	24/08/2016	0	0	0	0	1	1	0	0	0	0	0	0	0	0	0	0	0	0	1	09/03/2016	116	133	0,9	989	43	1,37	814	40,7	1
8605	12	40,2	M	white	Europe		8,35	0	1a			19/06/2014	372	4	1	1	4	6326138	21/02/2018	15/05/2018	0	0	0	0	1	0	0	0	0	1	0	0	0	0	0	0	0	0	0	21/02/2018	115	48	39	1036	32,8	0,66	722	31,4	0
8607	12	51,0	F	white	Europe		34,20	0	1a	7	A5	09/03/2011	695	29	0	1	12,5	927825	15/04/2015	07/07/2015	0	0	0	1	1	0	0	0	0	0	0	0	0	0	0	0	0	0	1	15/04/2015	98	96	0,9	946	33,8	1	1544	49,8	1
8644	24	49,7	F	black	Europe		20,52	0	1a	8	A5	11/05/2016	162	8	1	1	21,3	816582	13/04/2016	06/07/2016	0	0	0	0	1	1	0	0	0	0	0	0	0	0	0	0	0	0	1	13/04/2016	140	100	0,9	243	24,3	0,5	1242	38,8	0
8713	8	45,1	M	white	Europe		22,97	1	1a	9	A5	30/04/2015	462	19	1	1	6,1	365863	26/02/2018	23/04/2018	0	0	0	0	0	0	0	0	0	0	0	1	1	0	0	0	0	0	0	26/02/2018	44	29	0,9	1575	25	0,61	484	48,4	1
8739	24	55,0	M	white	Europe		23,66	0	3a	6	A5	31/10/2011	342	20	1	1	13,5	552697	23/05/2016	07/11/2016	0	0	0	0	1	0	0	0	1	0	0	0	0	0	0	0	0	0	1	23/05/2016	79	62	0,9	698	27,9	0,59	2570	40,8	0
8765	12	53,3	M	white	Europe		31,50	0	1b			22/01/2019	916	13	0	1	5,6	694245	05/02/2018	30/04/2018	0	0	0	0	1	0	0	0	0	1	0	0	0	0	0	0	0	0	0	05/02/2018	116	69	0,9	1088	40,3	1,05	1175	47	0
8868	8	62,0	M	white	Europe		11,58	0	1a			16/05/2012	149	6	0	1	5,3	608502	28/03/2018	02/05/2018	0	0	0	0	0	0	0	0	0	0	0	1	1	0	0	0	0	0	0	28/03/2018	54	37	39	644	35,8	1,02	1040	38,5	1
8894	8	37,0	M	white	Europe		12,45	0	1a			22/12/2011	460	8	1	1	4,4	3388325	05/03/2018	30/04/2018	0	0	0	0	0	0	0	0	0	0	0	1	1	0	0	0	0	0	0	05/03/2018	42	37	0,9	745	32,4	0,84	634	35,2	0
8920	12	56,1	F	white	Europe		29,05	0	1a	7	A5	17/09/2012	390	29	1	1	44,3	1682616	26/05/2015	18/08/2015	0	0	0	1	1	0	0	0	0	0	0	0	0	0	0	0	0	0	1	26/05/2015	91	74	0,9	665	28,9	0,65	890	38,7	0
8969	24	51,4	M	white	Europe		33,91	0	3a	7	A2	04/05/2016	198	17	0	1	17,3	2236278	18/11/2015	04/05/2016	0	0	0	0	1	0	0	0	1	0	0	0	0	0	0	0	0	0	1	18/11/2015	227	165	0,9	269	11,2	0,36	1019	44,3	0
8995	12	46,2	M	white	europe		12,53	0	1a			30/07/2013	271	6	1	1	7,9	251840	08/11/2017	31/01/2018	0	0	0	0	0	0	1	1	0	0	0	0	0	0	0	0	0	0	0	08/11/2017	75	43	0,9	1144	26	0,69	751	31,3	0
9044	12	40,7	M	white	western Europe		7,19	0	1a			22/03/2012	415	7	1	1	4,3	4211874	02/10/2017	22/12/2017	0	0	0	0	1	0	0	0	0	1	0	0	0	0	0	0	0	0	0	02/10/2017	221	127	0,9	832	37,8	1,33	1659	37,7	0
9050	16	37,1	M	white	Europe		7,40	0	1a			23/03/2012	530	7	1	1	6,8	5031949	24/01/2018	16/05/2018	0	0	0	0	0	0	1	1	0	0	0	0	0	0	0	0	0	0	1	24/01/2018	175	81	39	1128	40,3	1,65	625	28,4	0
9090	8	45,7	M	white	Europe		13,10	0	1a			23/10/2012	490	7	1	1	5,4	190123	23/04/2018	18/06/2018	0	0	0	0	0	0	0	0	0	0	0	1	1	0	0	0	0	0	0	23/04/2018	71	49	0,9	1067	38,1	1,28	834	29,8	0
9427	12	58,3	M	white	Europe		33,81	0	1a	6	A5	26/10/2013	671	23	1	1	11,7	2200859	16/01/2017	10/04/2017	0	0	0	0	1	1	0	0	0	0	0	0	0	0	0	0	0	0	0	16/01/2017	97	58	49	1033	36,9	1,05	980	35	0
9489	24	48,8	M	white	Europe	13/11/2018	30,71	0	3a	15	B9	12/03/2018	130	23	0	1	28,4	4006	28/07/2015	12/01/2016	1	0	0	0	1	0	0	0	1	0	0	0	0	0	0	0	0	0	1	28/07/2015	66	79	0,9	356	50,9	1,99	179	25,6	0
9494	24	49,4	F	white	Europe		22,50	0	1b	13	B7	01/03/2019	191	22	1	1	28,5	51025	17/06/2015	02/12/2015	0	0	0	0	1	1	0	0	0	0	0	0	0	0	0	0	0	0	0	17/06/2015	143	188	0,9	310	34,4	1,71	181	20,1	1
9506	12	54,4	F	white	Europe		34,06	0	1a	11	A5	26/10/2015	97	31	1	1	42,8	141432	11/05/2015	03/08/2015	1	0	0	1	1	0	0	0	0	0	0	0	0	0	0	0	0	0	1	11/05/2015	45	54	0,9	122	24,3	0,55	222	44,3	1
9553	12	54,9	M	white	Europe		6,79	0	1a	6	A5	18/01/2013	146	6	1	1	14,4	1242077	15/06/2015	08/09/2015	0	0	0	0	1	1	0	0	0	0	0	0	0	0	0	0	0	0	1	15/06/2015	153	159	0,9	389	21,6	0,32			1
9560	12	43,3	M	white	Europe		14,34	0	1a	8	A5	27/11/2015	547	9	1	1	3	1573108	15/01/2018	08/04/2018	0	0	0	0	1	0	0	0	0	1	0	0	0	0	0	0	0	0	0	15/01/2018	67	47	0,9	743	35,4	0,95	783	37,3	0
9642	24	55,1	M	white	western Europe		24,84	0	1a	12	A6	06/10/2015	193	21	1	1	34,3	18468	30/06/2015	15/12/2015	0	0	0	0	1	0	0	0	1	0	0	0	0	0	0	0	0	0	1	23/06/2015	54	49	0,9	337	24,1	0,57			0
9657	12	53,6	M	white	europe		31,63	0	3a			30/08/2017	457	17	1	1	9,4	621273	08/06/2017	30/08/2017	0	0	0	0	1	0	0	0	0	1	0	0	0	0	0	0	0	0	1	08/06/2017	203	118	0,9	544	32	0,65	843	49,6	0
9700	12	52,2	M	white	Europe		33,34	0	1a	7	A5	03/08/2013	262	28	0	1	21,8	2875184	12/05/2015	04/08/2015	0	0	0	1	1	0	0	0	0	0	0	0	0	0	0	0	0	0	1	02/01/2015	102	150	0,9	545	36,3	0,89	579	38,6	1
9704	12	58,2	M	white	Europe		24,50	0	3a	7	A5	05/09/2013	393	21	1	1	7,1	331747	06/12/2017	27/02/2018	0	0	0	0	1	0	0	0	0	1	0	0	0	0	0	0	0	0	0	06/12/2017	40	26	0,9	642	24,7	0,52	1227	47,2	1
9728	12	61,8	F	white	Europe		20,29	0	3a			09/05/2018	882	20	1	1	4,3	3478218	09/05/2018	31/07/2018	0	0	0	0	1	0	0	0	0	1	0	0	0	0	0	0	0	0	0	09/05/2018	187	159	0,9	882	44,1	1,61	606	30,3	0
9772	24	46,4	F	white	Europe		28,34	9	3a	9	A5	25/01/2018	128	16	1	1	13,1	352221	09/09/2015	24/02/2016	0	0	0	0	1	0	0	0	1	0	0	0	0	0	0	0	0	0	1	09/09/2015	42	50	0,9	275	18,3	0,33			1
9814	12	45,6	M	white	Europe		15,99	0	1a			12/06/2017	627	14	1	1	6,4	37106	13/06/2016	05/09/2016	0	0	0	0	1	1	0	0	0	0	0	0	0	0	0	0	0	0	0	13/06/2016	299	100	0,9	651	28,3	0,58	1127	49	1
9862	16	32,6	M	white	Europe		5,53	0	1a			24/03/2015	372	4	1	1	6,8	42480	27/09/2017	17/01/2018	0	0	0	0	0	0	1	1	0	0	0	0	0	0	0	0	0	0	1	27/09/2017	169	56	0,9	741	28,5	0,48	1547	59,5	1
9880	8	42,4	M	white	Europe		5,30	0	2c			10/03/2014	157	5	1	1	5,6	7339	08/11/2017	31/01/2018	0	0	0	0	1	0	0	0	0	1	0	0	0	0	0	0	0	0	0	08/11/2017	48	28	0,9	540	15	0,21	2610	72,5	0
9890	12	29,0	M	white	Europe		6,19	0	1a			07/03/2014	545	4	1	1	6,9	360004	09/08/2017	31/10/2017	0	0	0	0	1	0	0	0	0	1	0	0	0	0	0	0	0	0	1	09/08/2017	147	55	0,9	1435	35	1,29	1111	27,1	0
9919	12	40,0	M	white	Europe		6,32	0	1a			04/09/2017	575	5	1	1	9,9	5142165	04/09/2017	27/11/2017	0	0	0	0	1	0	0	0	0	1	0	0	0	0	0	0	0	0	1	04/09/2017	158	66	0,9	575	23	0,44	1313	52,5	0
9985	8	41,9	M	white	Europe		5,09	0	1a			20/05/2014	59	5	1	1	4,6	874796	26/03/2018	21/05/2018	0	0	0	0	0	0	0	0	0	0	0	1	1	0	0	0	0	0	0	26/03/2018	113	75	0,9	732	24,4	0,55	1320	44	0
10080	24	52,0	M	white	Europe		4,84	0	1a	9	A	12/01/2015	231	5	1	1	30,7	2333378	07/09/2016	22/02/2017	0	0	0	0	1	1	0	0	0	0	0	0	0	0	0	0	0	0	1	07/09/2016	69	61	0,9	489	23,3	0,29			1
10385	8	55,0	M	white	Europe		21,60	0	2c			27/04/2015	146	4	1	1	6,8	875717	09/04/2018	04/06/2018	0	0	0	0	0	0	0	0	0	0	0	1	1	0	0	0	0	0	0	09/04/2018	27	23	39	288	26,2	0,67	430	39,1	0
10400	24	51,3	M	white	Europe		3,89	0	1a	6	A	03/04/2015	300	4	1	1	14	3546362	06/06/2016	21/11/2016	0	0	1	0	0	0	0	0	0	0	0	0	0	1	1	1	0	0	1	06/06/2016	128	109	0,9	634	35,2	0,98	648	36	0
10459	12	55,3	M	white	Europe		5,48	0	4d	7	A	18/06/2015	194	5	1	1	21,5	573685	07/05/2018	30/07/2018	0	0	0	0	0	0	0	0	0	0	0	1	1	0	0	0	0	0	0	07/05/2018	76	63	0,9	383	21,3	0,56	679	37,7	1
10493	8	50,8	M	white	Europe		3,91	0	1a			02/07/2016	416	3	1	1	6,1	269454	19/02/2018	17/04/2018	0	0	0	0	0	0	0	0	0	0	0	1	1	0	0	0	0	0	0	19/02/2018	75	31	39	768	34,9	1,07	715	32,5	0
10537	12	29,0	M	white	Europe		8,12	0	1a			04/04/2019	660	6	1	1	6,8	2626245	15/11/2017	07/02/2018	0	0	0	0	1	0	0	0	0	1	0	0	0	0	0	0	0	0	0	15/11/2017	104	59	0,9	763	34,7	0,79	966	43,9	0
10844	12	53,2	M	white	Europe		29,39	0	3a			03/04/2017	206	25	1	1	17	10235026	20/09/2017	13/12/2017	0	0	0	0	1	0	0	0	0	1	0	0	0	0	0	0	0	0	1	20/09/2017	55	103	0,9	319	45,5	0,97	328	46,9	0
11443	12	51,1	M	white	Europe			9	4c,4d			10/01/2018	264	4	1	1	19,8	133398	13/12/2017	07/03/2018	0	0	0	0	0	0	0	0	0	0	0	1	1	0	0	0	0	0	0	13/12/2017	102	116	0,9	294	18,4	0,35	830	51,9	1
11444	8	39,1	M	white	Europe		22,05	9	4	6	A5	10/01/2019	690	21	1	1	4,6	1500400	29/11/2017	24/01/2018	0	0	0	0	0	0	0	0	0	0	0	1	1	0	0	0	0	0	0	29/11/2017	70	30	0,9	745	25,7	0,44	1702	58,7	1
[truncated: 110 more columns]
